# Supplementary material for: A new gene set identifies senescent cells and predicts senescence-associated pathways across tissues
Source: Nat Commun. 2022 Aug 16;13:4827. doi: 10.1038/s41467-022-32552-1 (PMC9381717; doi:10.1038/s41467-022-32552-1)
Supplement: Supplementary file 5 — Supplementary Data 2 [file 41467_2022_32552_MOESM5_ESM.xlsx]

## Sheet: Sheet1
	Fig. 1e-f	Supplementary Fig. 1d
Nodes	125	98
Edges	1847	154
Clust. coefficient	0.718	0
Network density:	0.277	0.032
PPI enrichment	˂0.0001	˂0.0001
average number of neigbors	31.845	3.143
Network diameter	4	4
Network radius	2	2
Characteristic path length	1.807	2.065
Network heterogeneity	0.722	3.173
Network centralization	0.594	0.935
Connected components	10	1
