# Supplementary material for: A new gene set identifies senescent cells and predicts senescence-associated pathways across tissues
Source: Nat Commun. 2022 Aug 16;13:4827. doi: 10.1038/s41467-022-32552-1 (PMC9381717; doi:10.1038/s41467-022-32552-1)
Supplement: Supplementary file 6 — Supplementary Code [file 41467_2022_32552_MOESM6_ESM.zip]

Archive with 3 entries (3 files):
- Supplementary Code 1.txt
- Supplementary Code 2.txt
- Supplementary Code 3.txt
