# Supplementary material for: A new gene set identifies senescent cells and predicts senescence-associated pathways across tissues
Source: Nat Commun. 2022 Aug 16;13:4827. doi: 10.1038/s41467-022-32552-1 (PMC9381717; doi:10.1038/s41467-022-32552-1)
Supplement: Supplementary file 6 — Supplementary Code [file 41467_2022_32552_MOESM6_ESM.zip › Supplementary Code 1.txt]

---
title: "R Notebook RNA Seq young vs old"
output: html_notebook
---
```{r}
#load all necessary libraries (some might need installing via BiocManager, follow BiocManager::install("PACKAGE") or let the following lines do it)
packages = c("BiocManager") 
package.check <- lapply(
    packages,
    FUN = function(x) {
        if (!require(x, character.only = TRUE)) {
            install.packages(x, dependencies = TRUE)
            library(x, character.only = TRUE)
        }
    }
)

packages = c("DESeq2", "readxl", "dplyr", "utils", "ggplot2", "R.utils", "gplots", "ggrepel")

#if the packages do not exist, they will be installed:
package.check <- lapply(
    packages,
    FUN = function(x) {
        if (!require(x, character.only = TRUE)) {
            BiocManager::install(x, dependencies = TRUE)
            library(x, character.only = TRUE)
        }
    }
)

#create a new folder for this dataset, and set the working directory to this folder
dir.create("GSE72815")
setwd("GSE72815")

#get the raw_counts_file from GEO, download them and untar them
options(timeout=100000000000)
url="https://www.ncbi.nlm.nih.gov/geo/download/?acc=GSE72815&format=file&file=GSE72815%5FYOE%5Fcounts%2Ecsv%2Egz"
download.file(url, "GSE72815.csv.gz")
gunzip("GSE72815.csv.gz", remove=FALSE)

#read in the table
GSE72815 <- read.csv("GSE72815.csv")
GSE72815 <- GSE72815  %>%
    select(3, 7:64)
rawcounts <- GSE72815

#remove all "helping" files
rm(list = ls()[!ls() %in% c("rawcounts")])
write.csv(rawcounts, "GSE72815_rawcounts.csv")

#You now created a file named rawcounts, in this example from GSE119794. This file should be in your working directory. The  first row contains either "normal" or "tumor", while the first column contains the gene name (or gene symbol). A1 is empty.
# apply your experimental setup. There are 20 samples, 10 of each for each "condition"
design1<-data.frame(experiment=colnames(rawcounts[,2:59]),  treatment = c("young", "young", "old", "old+e", "young", "old", "old+e", "young", "old", "old+e", "young", "old", "old+e", "young", "old", "old+e", "young", "old+e", "young", "old", "old+e", "young", "old", "old+e", "old", "old+e", "young", "old", "old+e", "young", "old", "old+e", "young", "old", "old+e", "young", "old", "old+e", "young", "old", "old+e", "young", "old", "old+e", "young", "old", "old+e", "young", "old", "old+e", "young", "old", "old+e", "old", "old+e", "young", "old", "old+e"))
# add the rownames to the design
rownames(design1)<-colnames(rawcounts[,2:59])
# transform the rawcoutns into a Matrix, according to your experimental setup
youngandold <- DESeqDataSetFromMatrix(countData = (round(rawcounts[,2:59])), colData = design1, design = ~  treatment)
# perform the actual DESeq
dyoungandold <- DESeq(youngandold)
# create a DE results table (the standard parameters are lfcThreshold=0, alpha=0.1, minmu=0.5). The p-value correction is performed according to the methods of Benjamini and Hochberg.
young_vs_old_res <- results(dyoungandold,contrast=c("treatment","young", "old"))
# name the results table according to your excel-sheet
young_vs_old_res@rownames <- rawcounts$GeneID
# write the results as a *.csv file.Note: high log2FC refers to a high expression in the first condition that is named in the results command (here: "normal")
write.csv(young_vs_old_res, file="GSE72815_young_vs_old_res.csv", row.names = rawcounts$GeneID)

results <- as.data.frame(young_vs_old_res)
results=results[order(results$padj),]

ggplot(results, aes(x=log2FoldChange, y=-log10(padj))) +
    geom_point(aes(color="grey", size=1.5, alpha=0.4)) +
    ggtitle('Volcano Plot') +
    labs(y=expression('-Log'[10]*' P'[adj]), x=expression('Log'[2]*' fold change')) +
    theme_minimal() +
    geom_text_repel(data=results[1:10,], aes(x = log2FoldChange, y = -log10(padj), label=rownames(results)[1:10]))+
    theme(legend.position="none", plot.title = element_text(size = rel(1.5), hjust = 0.5))+
    geom_point(data=results[1:10,],aes(x = log2FoldChange, y = -log10(padj), color="red", size=1.5, alpha=0.4))+
    scale_color_manual(values=c('gray','red'))

ggsave(
    "GSE72815_Volcano.png",
    plot = last_plot(),
    dpi=600)
```
