# Supplementary material for: A new gene set identifies senescent cells and predicts senescence-associated pathways across tissues
Source: Nat Commun. 2022 Aug 16;13:4827. doi: 10.1038/s41467-022-32552-1 (PMC9381717; doi:10.1038/s41467-022-32552-1)
Supplement: Supplementary file 6 — Supplementary Code [file 41467_2022_32552_MOESM6_ESM.zip › Supplementary Code 3.txt]

---
title: "R Notebook"
output: html_notebook
---
```{r}

library(Seurat)
library(GSEABase)
library(escape)
library(AUCell)
library(tidyverse)
library(dittoSeq)
library(gridExtra)
library(patchwork)
library(MAST)

#read in the seurat file, provided by the Oetjen et al.(GSE120446), and name it properly
setwd("C:/Users/M235000/Desktop/Example")
example <- readRDS("C:/Users/M235000/Desktop/Example/example.RDS")
example_seu <- example
example_seu@meta.data$cluster_id <- as.factor(example_seu@meta.data$cluster_id)

#read in the three gene sets, "SEN_Mayo", "GenAge" and "CellAge", as provided called "3datasets.xlsx".
X3datasets <- read_excel("3datasets.xlsx", sheet = "testrun")

#use these datasets to form distinct vectors...
SEN_Mayo <- X3datasets$SEN_Mayo[1:8]
GenAge <- X3datasets$GenAge[1:6]
CellAge <- X3datasets$CellAge[1:9]

#... transform them into the GeneSet format
gs1  <- GeneSet(SEN_Mayo)
gs2  <- GeneSet(GenAge)
gs3  <- GeneSet(CellAge)
#... merge them, name them...
geneSets <- list(geneSet1=gs1, geneSet2=gs2, geneSet3=gs3)
geneSets$geneSet1@setName <- "SEN_Mayo"
geneSets$geneSet2@setName <- "GenAge"
geneSets$geneSet3@setName <- "CellAge"
#... and merge transform them into a "GeneSetCollection"
geneSets <- GeneSetCollection(geneSets)

#since the next calculation takes some time, it is advisable to increase the memory limit
memory.limit(64000000)
#calculate an EnrichmentScore (ES). More cores can be used when on a server
ES <- enrichIt(obj = example_seu, gene.sets = geneSets, groups = 1000, cores = 2)
#add these three GeneSetScores to the metadata of your Seurat file
example_seu <- AddMetaData(example_seu, ES)

#transform the cluster_id into a new (amended) cluster_id_new, which now contains an additional cell type, "SASP cells", as all of these cells have an ES above 0.1429 (top 10%, this has to be calculated manually)
example_seu@meta.data <- transform(example_seu@meta.data, cluster_id_new = ifelse(example_seu@meta.data$SEN_Mayo > 0.1429, "SASP cells", cluster_id))

#add one parameter for the violin plots
example_seu@meta.data <- transform(example_seu@meta.data, cluster_id_2 = ifelse(example_seu@meta.data$SEN_Mayo > 0.1429, "SASP cells", "other"))

#Fig. 3C
#Create a PCA-plot, based upon all expressed SASP markers in your panel
library(PCAtools)
library(DESeq2)
library(readxl)
rawcounts_for_pca_SASP <- read_excel("F:/Forschung/ownCloud/Projekt M/Mayo 2020/_Project 8 Seq human_dia_mice/_Manuscript and Figures/Fig. 4/INK-ATTAC/Rawcounts_just_certain_SASP.xlsx", sheet = "SASP_cleaned_removed")
design1<-data.frame(experiment=colnames(rawcounts_for_pca_SASP[2:42]),  treatment = c("old_veh", "old_veh", "old_veh", "old_veh", "old_veh", "old_veh", "old_veh", "old_veh", "old_veh", "old_veh", "old_veh", "old_veh", "old_veh", "old_ap", "old_ap", "old_ap", "old_ap", "old_ap", "old_ap", "old_ap", "old_ap", "old_ap", "old_ap", "old_ap", "old_ap", "old_ap", "old_ap", "old_ap", "old_ap", "young", "young", "young", "young", "young", "young", "young", "young", "young", "young", "young", "young"))
rownames(design1)<-colnames(rawcounts_for_pca_SASP[,2:42])
metadata <- transform(design1, treatment_time = ifelse(design1$treatment == "old_veh", "old_veh", ifelse(design1$treatment == "old_ap", "old_ap", ifelse(design1$treatment == "young", "young", ""))))
young_old_ap <- DESeqDataSetFromMatrix(countData = rawcounts_for_pca_SASP[,2:42], colData = design1, design = ~  treatment)
vsd <- varianceStabilizingTransformation(young_old_ap)
mat <- assay(vsd)
rownames(mat) <- rawcounts_for_pca_SASP$Gene_Name
pca(mat)
p <- pca(mat)
mat <- mat[,which(colnames(mat) %in% rownames(metadata))]
p <- pca(mat, metadata = metadata, removeVar = 0.1)
biplot(p,
       colby = 'treatment', colkey = c('old_veh' = '#A00000', 'old_ap' = '#008000', "young" = "#0000C0"),
       colLegendTitle = 'treatment',
       lab=NULL,
       showLoadings = TRUE,
       lengthLoadingsArrowsFactor = 1.5,
       sizeLoadingsNames = 4,
       colLoadingsNames = 'black',
       gridlines.minor = FALSE,
       gridlines.major = FALSE,
       # encircle config
       encircle = TRUE,
       encircleFill = TRUE,
       hline = 0, vline = c(0),
       legendPosition = 'top', legendLabSize = 16, legendIconSize = 8.0)

#Fig.4A
#plot an UMAP with the ES, as in Fig.4A
A <- FeaturePlot(example_seu, reduction = "umap", features="SEN_Mayo", label=TRUE, label.size=3.5)+ scale_colour_gradient2(midpoint=0.2, low="blue", mid="grey", high="#CE1261", space="Lab")+theme(axis.title.x = element_blank(), axis.title.y = element_blank())& NoAxes()

example_seu@meta.data$cluster_id_2 <- factor(example_seu@meta.data$cluster_id_2, levels=c("other", "SASP cells"))
Idents(example_seu) <- "cluster_id2" 
#determine DE genes using the MAST package
DE_SASP_vs_all <- FindMarkers(example_seu, ident.1 = "SASP cells", logfc.threshold = 0, test.use = "MAST", only.pos = FALSE, min.pct = 0.0)

#Fig.4B
B1 <- VlnPlot(example_seu, "CDKN1A", log=TRUE)+theme(axis.title.x = element_blank()) + ylab("Log UMI")& NoLegend()
B2 <- VlnPlot(example_seu, "TGFB1", log=TRUE)+theme(axis.title.x = element_blank()) + ylab("Log UMI")& NoLegend()
Idents(example_seu) <- "cluster_id_new" 

#plot another UMAP with the x-axis as ES of "CellAge", and the y-axis as ES of "GenAge", color-coded according to the new created cluster_id_new metadata column

colorkey <- rep("grey", nlevels(example_seu@meta.data$cluster_id))
colorkey[nlevels(example_seu@meta.data$cluster_id)+1] <- "#CE1261"

B <- dittoScatterPlot(example_seu, x.var="CellAge", y.var="GenAge", color.var = "cluster_id_new", size=1, do.raster=FALSE, color.panel=colorkey)+ theme(panel.background=element_blank(), panel.grid.major = element_blank(), panel.border = element_blank(), panel.grid.minor = element_blank())

print(A | B1/B2 | B )

#Fig.4C
library(CellChat)
library(patchwork)
Idents(example_seu) <- "cluster_id2"

#CellChat
data.input <- GetAssayData(example_seu, assay = "RNA", slot = "data")
labels <- Idents(example_seu)
meta <- data.frame(group = labels, row.names = names(labels))

cellchat <- createCellChat(object = data.input, meta = meta, group.by = "group")

cellchat <- setIdent(cellchat, ident.use = "group")
groupSize <- as.numeric(table(cellchat@idents))

CellChatDB <- CellChatDB.human
CellChatDB.use <- CellChatDB
cellchat@DB <- CellChatDB.use
cellchat <- subsetData(cellchat)
future::plan("multiprocess", workers = 4)
cellchat <- identifyOverExpressedGenes(cellchat)
cellchat <- identifyOverExpressedInteractions(cellchat)
cellchat <- projectData(cellchat, PPI.human)

cellchat <- computeCommunProb(cellchat)
cellchat <- filterCommunication(cellchat, min.cells = 10)
cellchat <- computeCommunProbPathway(cellchat)
cellchat <- aggregateNet(cellchat)

myorder <- c("CD10+ B cells", "CD20+ B cells", "Plasma cells", "Plasmacytoid dendric cells", "Conventional dendric cells", "CD4+ naïve T cells", "CD4+ memory T cells", "CD8+ naïve T cells", "CD8+ effector T cells", "Early erythroid progenitors", "Early erythrocytes", "Late erythrocytes", "HSPCs", "Monocyte progenitors", "CD14+ monocytes", "CD16+ monocytes", "Macrophages", "Natural killer cells", "SASP cells")

cellchat@idents <- factor(x=cellchat@idents, levels=myorder)

group.cellType <- c(rep("B cells", 5), rep("T cells", 4), rep("Ery", 3), rep("HSPCs", 1), rep("Mono", 5), rep("SASP", 1))
group.cellType <- factor(group.cellType, levels = c("B cells", "T cells", "Ery", "HSPCs", "Mono", "SASP"))

object.list <- list(cellchat)
object.list <- lapply(object.list, function(x) {mergeInteractions(x, group.cellType)})
weight.max <- getMaxWeight(object.list, slot.name = c("idents", "net", "net"), attribute = c("idents","count", "count.merged"))

par(mfrow = c(1,1), xpd=TRUE)

# for number of interactions
for (i in 1:length(object.list)) {
  netVisual_circle(object.list[[i]]@net$count.merged, weight.scale = T, label.edge= TRUE, edge.weight.max = weight.max[3], edge.width.max = 12, edge.label.cex = 1.8, vertex.label.cex = 2 ,title.name = paste0("Number of interactions - "))
}

# for number interaction strength
for (i in 1:length(object.list)) {
  netVisual_circle(object.list[[i]]@net$weight.merged, weight.scale = FALSE, label.edge= TRUE, edge.weight.max = weight.max[3], edge.width.max = 12, edge.label.cex = 1.8, vertex.label.cex = 2 ,title.name = paste0("Interaction strength - "))
}

#Fig.4D
netVisual_chord_gene(cellchat, sources.use = c(19), targets.use = c(1:19), slot.name = "netP", legend.pos.x = 10)

#Fig. 4E
plotGeneExpression(cellchat, signaling = "MIF")
plotGeneExpression(cellchat, signaling = "PECAM1")

#Fig. 4F
SASP_seurat <- subset(example_seu, subset=cluster_id2=="SASP cells")
SASP_seurat <- RunUMAP(SASP_seurat, dims = 1:40,reduction = "pca", verbose=FALSE)
SASP_seurat <- RunTSNE(SASP_seurat, dims = 1:40,reduction = "pca", verbose=FALSE)

library(scLink)
library(corrplot)
counts <- as.matrix(GetAssayData(SASP_seurat, slot = "counts"))
counts_new <- t(counts)
genes <- c("Cdkn2a", "Cdkn1a", "Gapdh", "Actb")
count.norm = sclink_norm(counts_new, scale.factor = 1e6, filter.genes = FALSE, gene.names = genes)
networks = sclink_net(expr = count.norm, ncores = 1, lda = seq(0.5, 0.1, -0.05))
corr = sclink_cor(expr = count.norm, ncores = 1)
col <- colorRampPalette(c("blue", "white", "red"))
corrplot(M, method="color", order="hclust", addrect=10, tl.pos="top", tl.cex = 0.5, tl.col = "black", col=col(100))

#Fig. 4G
library(igraph)
library(SingleCellExperiment)
library(bigSCale)
library(ggpubr)
library(ggsci)
library(ggExtra)

#convert Seurat into SingleCellExperiment
counts <- SASP_seurat@assays$RNA@counts
metadata <- SASP_seurat@meta.data
metadata$cluster_id2 <- factor(SASP_seurat@meta.data$cluster_id2)
sce <- SingleCellExperiment(assays = list(counts = counts), 
                            colData = metadata)
gene.names <- rowData(sce)@rownames
expr.ctl <- counts

#calculate network, this takes ~ 10 hrs
results.ctl=compute.network(expr.data = expr.ctl,gene.names = gene.names)
results.ctl2 <- results.ctl
#shift the correlations into the "tot.scores" column
colnames(results.ctl2$tot.scores) <- colnames(results.ctl$correlations)
#save this in the dataframe "c"
c <- as.data.frame(results.ctl2$tot.scores)
#use ggplot2 to transform this correlation into a proper format, making use of the lancet-palette
p.1 <- ggscatter(c, x = "Il1b", y = "Ereg",
               size = 3, alpha = 0.6,
               color="Ereg",
               add = "reg.line", conf.int = TRUE,
               add.params = list(color = "black", fill = "darkgrey"),
               cor.coef = TRUE, cor.metfhod = "spearman",
               xlab = "Z-score Il1b", ylab = "Z-score Ereg")+
  scale_color_gradientn(colours=pal_lancet(palette = c("lanonc"), alpha = 1)(2))

p.2 <- ggscatter(c, x = "Cdkn1a", y = "Icam1",
               size = 3, alpha = 0.6,
               color="Icam1",
               add = "reg.line", conf.int = TRUE,
               add.params = list(color = "black", fill = "darkgrey"),
               cor.coef = TRUE, cor.metfhod = "spearman",
               xlab = "Z-score Cdkn1a", ylab = "Z-score Icam1")+
  scale_color_gradientn(colours=pal_lancet(palette = c("lanonc"), alpha = 1)(2))

p.3 <- ggscatter(c, x = "Cdkn2a", y = "Jun",
                size = 3, alpha = 0.6,
                color="Jun",
                add = "reg.line", conf.int = TRUE,
                add.params = list(color = "black", fill = "darkgrey"),
                cor.coef = TRUE, cor.metfhod = "spearman",
                xlab = "Z-score Cdkn2a", ylab = "Z-score Jun")+
  scale_color_gradientn(colours=pal_lancet(palette = c("lanonc"), alpha = 1)(2))

print(p.1/p.2/p.3)


#plot it with a boxplot-overlay
ggMarginal(p, type = "boxplot")

#Fig. 4H
library(Nebulosa)
library(patchwork)
#create a theme to have the tSNE plots in a quadratic shape
my_theme = theme(
  axis.title.x = element_blank(),
  axis.text.x = element_blank(),
  axis.title.y = element_blank(),
  aspect.ratio=1,
  plot.title = element_text(hjust = 0.5),
  legend.position="none")
h1 <- plot_density(SASP_seurat, c("Ereg"), pal="plasma", reduction="tsne") + my_theme
h2 <- plot_density(SASP_seurat, c("Il1b"), pal="plasma", reduction="tsne") + my_theme
h3 <- plot_density(SASP_seurat, c("Icam1"), pal="plasma", reduction="tsne") + my_theme
h4 <- plot_density(SASP_seurat, c("Cdkn1a"), pal="plasma", reduction="tsne") + my_theme
h5 <- plot_density(SASP_seurat, c("Jun"), pal="plasma", reduction="tsne") + my_theme
h6 <- plot_density(SASP_seurat, c("Cdkn2a"), pal="plasma", reduction="tsne") + my_theme

print(h1/h3/h5 | h2/h4/h6)

#Fig. 5A, B
#plot an UMAP with the ES, as in Fig.4A
A <- FeaturePlot(example_seu, reduction = "umap", features="SASPlist2.0", label=TRUE, label.size=3.5)+ scale_colour_gradient2(midpoint=0.2, low="blue", mid="grey", high="#CE1261", space="Lab")+theme(axis.title.x = element_blank(), axis.title.y = element_blank())& NoAxes()

B1 <- VlnPlot(example_seu, "Cdkn1a", log=TRUE)+theme(axis.title.x = element_blank()) + ylab("Log UMI")& NoLegend()
B2 <- VlnPlot(example_seu, "Tgfb1", log=TRUE)+theme(axis.title.x = element_blank()) + ylab("Log UMI")& NoLegend()
Idents(example_seu) <- "cluster_id2" 

#plot another UMAP with the x-axis as ES of "CellAge", and the y-axis as ES of "GenAge", color-coded according to the new created cluster_id_new metadata column
example_seu@meta.data$cluster_id2 <- as.factor(example_seu@meta.data$cluster_id2)

colorkey <- rep("grey", nlevels(example_seu@meta.data$cluster_id))
colorkey[nlevels(example_seu@meta.data$cluster_id)+1] <- "#CE1261"
dittoScatterPlot(example_seu, x.var="CellAge", y.var="GenAge", color.var = "cluster_id_new", size=1, do.raster=FALSE, color.panel=colorkey)+ theme(panel.background=element_blank(), panel.grid.major = element_blank(), panel.border = element_blank(), panel.grid.minor = element_blank())
print(A | B1/B2 | B )

#Fig. 5C
#CellChat
data.input <- GetAssayData(example_seu, assay = "RNA", slot = "data")
labels <- Idents(example_seu)
meta <- data.frame(group = labels, row.names = names(labels))

cellchat <- createCellChat(object = data.input, meta = meta, group.by = "group")

cellchat <- setIdent(cellchat, ident.use = "group")
groupSize <- as.numeric(table(cellchat@idents))

CellChatDB <- CellChatDB.human
CellChatDB.use <- CellChatDB
cellchat@DB <- CellChatDB.use
cellchat <- subsetData(cellchat)
future::plan("multiprocess", workers = 4)
cellchat <- identifyOverExpressedGenes(cellchat)
cellchat <- identifyOverExpressedInteractions(cellchat)
cellchat <- projectData(cellchat, PPI.human)

cellchat <- computeCommunProb(cellchat)
cellchat <- filterCommunication(cellchat, min.cells = 10)
cellchat <- computeCommunProbPathway(cellchat)
cellchat <- aggregateNet(cellchat)

myorder <- c("Chondro-hyper", "Chondro-prehyper", "Chondro-progen", "Chondro-prol/rest", "Chondrocyte", "EC", "Pericytes", "Fibroblast", "Lymphocyte", "Mast cell", "Lepr MSC", "MSC", "Mineralizing Osteocyte", "OLC 1", "OLC 2", "Osteoblast", "Osteocyte", "SASP cells")
cellchat@idents <- factor(x=cellchat@idents, levels=myorder)
group.cellType <- c(rep("Chondro", 5), rep("Endo", 2), rep("Fibro", 1), rep("Immune", 2), rep("MSCs", 2), rep("Osteo", 5), rep("SASP", 1))
group.cellType <- factor(group.cellType, levels = c("Chondro", "Endo", "Fibro", "Immune", "MSCs", "Osteo", "SASP"))

object.list <- list(cellchat)
object.list <- lapply(object.list, function(x) {mergeInteractions(x, group.cellType)})
weight.max <- getMaxWeight(object.list, slot.name = c("idents", "net", "net"), attribute = c("idents","count", "count.merged"))
for (i in 1:length(object.list)) {
  +     netVisual_circle(object.list[[i]]@net$weight.merged, weight.scale = F, label.edge= TRUE, edge.weight.max = weight.max[2], edge.width.max = 4, edge.label.cex = 1.8, vertex.label.cex = 2 ,title.name = paste0("Interaction strength - "))

#Fig. 5D
netVisual_chord_gene(cellchat_musmusculus2, sources.use = c(18, 14, 11, 12, 1), targets.use = c(1:18), slot.name = "netP", legend.pos.x = 10, signaling = c("MIF", "MK" ,"CXCL", "ANGPTL", "PECAM1"), color.use=c("#e41a1c", "#377eb8", "#4daf4a", "#984ea3", "#f29403", "#f781bf", "#bc9dcc", "#a65628", "#55b0e4", "#222f75", "#1b9e77", "#b2df8a", "#e3be00", "#fb9a99", "#910241", "#00cdd1", "black", "#CE1261"))

#MIF pathway
plotGeneExpression(cellchat_musmusculus2, signaling = "MIF", idents="SASP cells")

#Fig. 5E
#unfortunately, the subset function in Seurat does not work for multiple cluster correctly. We introduce a new metadata-column instead.
example_seu@meta.data$cluster_id_monocle <- ""
example_seu@meta.data <- transform(example_seu@meta.data, cluster_id_monocle = ifelse(example_seu@meta.data$cluster_id2 == "Lepr MSC", example_seu@meta.data$cluster_id2, example_seu@meta.data$cluster_id_monocle))
example_seu@meta.data <- transform(example_seu@meta.data, cluster_id_monocle = ifelse(example_seu@meta.data$cluster_id2 == "OLC 1", example_seu@meta.data$cluster_id2, example_seu@meta.data$cluster_id_monocle))
example_seu@meta.data <- transform(example_seu@meta.data, cluster_id_monocle = ifelse(example_seu@meta.data$cluster_id2 == "OlC 2", example_seu@meta.data$cluster_id2, example_seu@meta.data$cluster_id_monocle))
example_seu@meta.data <- transform(example_seu@meta.data, cluster_id_monocle = ifelse(example_seu@meta.data$cluster_id2 == "SASP cells", example_seu@meta.data$cluster_id2, example_seu@meta.data$cluster_id_monocle))
#transform in a proper seurat for the subsequent monocle analysis
subset_monocle_seurat <- subset(example_seu, subset=cluster_id_monocle=="", invert=TRUE)

#monocle analysis
library(monocle)
library(DDRTree)
library(viridis)
data <- as(as.matrix(subset_monocle_seurat@assays$RNA@data), 'sparseMatrix')
pd <- new('AnnotatedDataFrame', data = subset_monocle_seurat@meta.data)
fData <- data.frame(gene_short_name = row.names(data), row.names = row.names(data))
fd <- new('AnnotatedDataFrame', data = fData)
HSMM <- newCellDataSet(data,
                       phenoData = pd,
                       featureData = fd,
                       #lowerDetectionLimit = 0.5,
                       expressionFamily = uninormal())
subset_monocle_seurat <- FindVariableFeatures(subset_monocle_seurat, selection.method = "vst", nfeatures = 2000)
subset_monocle_seurat@active.assay <- "RNA"
var_genes <- subset_monocle_seurat[["RNA"]]@var.features
ordering_genes <- var_genes
HSMM <- setOrderingFilter(HSMM, ordering_genes)
HSMM <- reduceDimension(HSMM,norm_method="none", 
                        reduction_method="DDRTree",
                        max_components=4,
                        scaling=TRUE,
                        verbose=TRUE,
                        pseudo_expr=0)
HSMM <- orderCells(HSMM)

#small inset
e.1 <- plot_genes_in_pseudotime(HSMM["Cdkn1a"], color_by = "Pseudotime")
e.2 <- plot_genes_in_pseudotime(HSMM["Trp53"], color_by = "Pseudotime")
print(e.1|e.2)

d.1 <- plot_cell_trajectory(HSMM, 
                            color_by = "Pseudotime",
                            theta = -15,
                            show_branch_points = TRUE,
                            show_tree = TRUE,
                            cell_size = 2)
d.2 <- plot_cell_trajectory(HSMM, 
                            color_by = "cluster_id_monocle",
                            theta = -15,
                            show_branch_points = TRUE,
                            show_tree = TRUE,
                            cell_size = 2)
d.3 <- plot_cell_trajectory(HSMM, 
                            markers = c("Cdkn1a"),
                            use_color_gradient=TRUE, 
                            show_branch_points = FALSE)+scale_color_viridis(option="plasma")
print(d.1/d.2/d.3)

#Fig. 5F
marker_genes <- row.names(subset(fData(HSMM),
                                 gene_short_name %in% SEN_Mayo))
diff_test_res <- differentialGeneTest(HSMM[marker_genes,], fullModelFormulaStr = "~sm.ns(Pseudotime)")
sig_gene_names <- row.names(subset(diff_test_res, qval < 0.1))
plot_genes_branched_heatmap(HSMM[(sig_gene_names),],
                            branch_point = 2,
                            num_clusters = 3,
                            cores = 2,
                            use_gene_short_name = T,
                            show_rownames = T)

#Fig. 5G
library(igraph)
library(SingleCellExperiment)
library(bigSCale)
library(ggpubr)
library(ggsci)
library(ggExtra)

#convert Seurat into SingleCellExperiment
counts <- SASP_seurat@assays$RNA@counts
metadata <- SASP_seurat@meta.data
metadata$cluster_id2 <- factor(SASP_seurat@meta.data$cluster_id2)
sce <- SingleCellExperiment(assays = list(counts = counts), 
                            colData = metadata)
gene.names <- rowData(sce)@rownames
expr.ctl <- counts

#calculate network, this takes ~ 10 hrs
results.ctl=compute.network(expr.data = expr.ctl,gene.names = gene.names)
results.ctl2 <- results.ctl
#shift the correlations into the "tot.scores" column
colnames(results.ctl2$tot.scores) <- colnames(results.ctl$correlations)
#save this in the dataframe "c"
c <- as.data.frame(results.ctl2$tot.scores)
#use ggplot2 to transform this correlation into a proper format, making use of the lancet-palette
p.1 <- ggscatter(c, x = "Pappa", y = "Fgf7",
                 size = 3, alpha = 0.6,
                 color="Fgf7",
                 add = "reg.line", conf.int = TRUE,
                 add.params = list(color = "black", fill = "darkgrey"),
                 cor.coef = TRUE, cor.metfhod = "spearman",
                 xlab = "Z-score Pappa", ylab = "Z-score Fgf7")+
  scale_color_gradientn(colours=pal_lancet(palette = c("lanonc"), alpha = 1)(2))

p.2 <- ggscatter(c, x = "Cdkn2a", y = "Dkk1",
                 size = 3, alpha = 0.6,
                 color="Dkk1",
                 add = "reg.line", conf.int = TRUE,
                 add.params = list(color = "black", fill = "darkgrey"),
                 cor.coef = TRUE, cor.metfhod = "spearman",
                 xlab = "Z-score Cdkn2a", ylab = "Z-score Dkk1")+
  scale_color_gradientn(colours=pal_lancet(palette = c("lanonc"), alpha = 1)(2))

p.3 <- ggscatter(c, x = "Cdkn1a", y = "Bmp2",
                 size = 3, alpha = 0.6,
                 color="Bmp2",
                 add = "reg.line", conf.int = TRUE,
                 add.params = list(color = "black", fill = "darkgrey"),
                 cor.coef = TRUE, cor.metfhod = "spearman",
                 xlab = "Z-score Cdkn1a", ylab = "Z-score Bmp2")+
  scale_color_gradientn(colours=pal_lancet(palette = c("lanonc"), alpha = 1)(2))

print(p.1/p.2/p.3)

#Fig. S2A
library(openxlsx)
write.xlsx(table(example_seu@meta.data$cluster_id2, seurat_musmusculuslabelled4@meta.data$cluster_id), "cluster_numbers.xlsx")

#Fig. S2B
write.xlsx(table(example_seu@meta.data$Phase), "phase_all.xlsx")
write.xlsx(table(SASP_seurat@meta.data$Phase), "phase_justSASP.xlsx")

#Fig. S2C
library(gprofiler2)
DE_SASP_pos <- FindMarkers(example_seu, ident.1 = "SASP cells", logfc.threshold = 0, test.use = "MAST", only.pos = TRUE, min.pct = 0.0)
gostres <- gost(query = rownames(DE_SASP_pos), 
                organism = "mmusculus", ordered_query = FALSE, 
                multi_query = FALSE, significant = TRUE, exclude_iea = FALSE, 
                measure_underrepresentation = FALSE, evcodes = FALSE, 
                user_threshold = 0.05, correction_method = "fdr", 
                domain_scope = "annotated", custom_bg = NULL, 
                numeric_ns = "", as_short_link = FALSE,
                sources=c("GO:BP", "GO:MF", "GO:CC", "KEGG", "REAC", "HP", "HPA", "WP"))
p <- gostplot(gostres, capped = FALSE, interactive = FALSE)
pp <- publish_gostplot(p, highlight_terms = c("GO:0036094", "GO:0005615", "GO:0030141", "GO:0099503", "GO:0007050", "GO:0008285", "0010941", "GO:0140352", "KEGG:04911", "REAC:R-HSA-382551", "WP:WP254"), 
                       width = NA, height = NA, filename = NULL)
pp

#Fig. S2D
#unfortunately, the subset function in Seurat does not work for multiple cluster correctly. We introduce a new metadata-column instead.
example_seu@meta.data$cluster_id_monocle <- ""
example_seu@meta.data <- transform(example_seu@meta.data, cluster_id_monocle = ifelse(example_seu@meta.data$cluster_id2 == "CD14+ monocytes", example_seu@meta.data$cluster_id2, example_seu@meta.data$cluster_id_monocle))
example_seu@meta.data <- transform(example_seu@meta.data, cluster_id_monocle = ifelse(example_seu@meta.data$cluster_id2 == "CD16+ monocytes", example_seu@meta.data$cluster_id2, example_seu@meta.data$cluster_id_monocle))
example_seu@meta.data <- transform(example_seu@meta.data, cluster_id_monocle = ifelse(example_seu@meta.data$cluster_id2 == "Macrophages", example_seu@meta.data$cluster_id2, example_seu@meta.data$cluster_id_monocle))
example_seu@meta.data <- transform(example_seu@meta.data, cluster_id_monocle = ifelse(example_seu@meta.data$cluster_id2 == "SASP_cells", example_seu@meta.data$cluster_id2, example_seu@meta.data$cluster_id_monocle))
#transform in a proper seurat for the subsequent monocle analysis
subset_monocle_seurat <- subset(example_seu, subset=cluster_id_monocle=="", invert=TRUE)
#monocle analysis
library(monocle)
library(DDRTree)
library(viridis)
data <- as(as.matrix(subset_monocle_seurat@assays$RNA@data), 'sparseMatrix')
pd <- new('AnnotatedDataFrame', data = subset_monocle_seurat@meta.data)
fData <- data.frame(gene_short_name = row.names(data), row.names = row.names(data))
fd <- new('AnnotatedDataFrame', data = fData)
HSMM <- newCellDataSet(data,
                       phenoData = pd,
                       featureData = fd,
                       #lowerDetectionLimit = 0.5,
                       expressionFamily = uninormal())
subset_monocle_seurat <- FindVariableFeatures(subset_monocle_seurat, selection.method = "vst", nfeatures = 2000)
subset_monocle_seurat@active.assay <- "RNA"
var_genes <- subset_monocle_seurat[["RNA"]]@var.features
ordering_genes <- var_genes
HSMM <- setOrderingFilter(HSMM, ordering_genes)
HSMM <- reduceDimension(HSMM,norm_method="none", 
                        reduction_method="DDRTree",
                        max_components=4,
                        scaling=TRUE,
                        verbose=TRUE,
                        pseudo_expr=0)
HSMM <- orderCells(HSMM)
d.1 <- plot_cell_trajectory(HSMM, 
                            color_by = "Pseudotime",
                            theta = -15,
                            show_branch_points = TRUE,
                            show_tree = TRUE,
                            cell_size = 2)
d.2 <- plot_cell_trajectory(HSMM, 
                     color_by = "cluster_id_monocle",
                     theta = -15,
                     show_branch_points = TRUE,
                     show_tree = TRUE,
                     cell_size = 2)
d.3 <- plot_cell_trajectory(HSMM, 
                            markers = c("MIF"),
                            use_color_gradient=TRUE, 
                            show_branch_points = FALSE)+scale_color_viridis(option="plasma")
print(d.1|d.2|d.3)

#Fig. S3A
cellchat <- netAnalysis_computeCentrality(cellchat_musmusculus2, slot.name = "netP")
netAnalysis_signalingRole_scatter(cellchat_musmusculus2, label.size = 5,  dot.size = c(1, 6), color.use=c("#e41a1c", "#377eb8", "#4daf4a", "#984ea3", "#f29403", "#f781bf", "#bc9dcc", "#a65628", "#55b0e4", "#222f75", "#1b9e77", "#b2df8a", "#e3be00", "#fb9a99", "#910241", "#00cdd1", "black", "#CE1261"), font.size = 20)

#Fig. S3B+C
netAnalysis_signalingRole_network(cellchat, signaling = c("MIF"), width = 8, height = 2.5, font.size = 10, color.heatmap = "PuBu")
netAnalysis_signalingRole_network(cellchat, signaling = c("PECAM1"), width = 8, height = 2.5, font.size = 10, color.heatmap = "PuBu")

#Fig. S3D
netAnalysis_signalingRole_heatmap(cellchat, pattern = "outgoing", color.heatmap="PuBu", font.size=6)
netAnalysis_signalingRole_heatmap(cellchat, pattern = "outgoing", color.heatmap="PuBu", font.size=6)

#Fig. S3E
netVisual_bubble(cellchat, sources.use = 19, targets.use = c(1:19), remove.isolate = FALSE, signaling=c("MIF", "PECAM1"))

#Fig. S4A
write.xlsx(table(SASP_seurat@meta.data$cluster_id), "sasp_cluster_mm.xlsx")

#Fig. S4B
write.xlsx(table(example_seu@meta.data$cluster_id2, seurat_musmusculuslabelled4@meta.data$cluster_id), "cluster_numbers.xlsx")

#Fig. S4C
write.xlsx(table(example_seu@meta.data$Phase), "phase_all.xlsx")
write.xlsx(table(SASP_seurat@meta.data$Phase), "phase_justSASP.xlsx")

#Fig. S4D
library(gprofiler2)
DE_SASP_pos <- FindMarkers(example_seu, ident.1 = "SASP cells", logfc.threshold = 0, test.use = "MAST", only.pos = TRUE, min.pct = 0.0)
gostres <- gost(query = rownames(DE_SASP_pos), 
                organism = "mmusculus", ordered_query = FALSE, 
                multi_query = FALSE, significant = TRUE, exclude_iea = FALSE, 
                measure_underrepresentation = FALSE, evcodes = FALSE, 
                user_threshold = 0.05, correction_method = "fdr", 
                domain_scope = "annotated", custom_bg = NULL, 
                numeric_ns = "", as_short_link = FALSE,
                sources=c("GO:BP", "GO:MF", "GO:CC", "KEGG", "REAC", "HP", "HPA", "WP"))
p <- gostplot(gostres, capped = FALSE, interactive = FALSE)
pp <- publish_gostplot(p, highlight_terms = c("GO:0019838", "GO:0031012", "GO:0008285", "KEGG:04380", "KEGG:04060", "KEGG:04218", "KEGG:04115",  "REAC:R-MMU-1474244", "REAC:R-MMU-381426", "REAC:R-MMU-8957275", "HP:0002758", "WP:WP1270"), 
                       width = NA, height = NA, filename = NULL)
pp

#Fig. S4E
netAnalysis_signalingRole_network(cellchat, signaling = c("MIF"), width = 8, height = 2.5, font.size = 10, color.heatmap = "PuBu")
netAnalysis_signalingRole_network(cellchat, signaling = c("PECAM1"), width = 8, height = 2.5, font.size = 10, color.heatmap = "PuBu")

#Fig. S4F
cellchat <- netAnalysis_computeCentrality(cellchat, slot.name = "netP")
netAnalysis_signalingRole_scatter(cellchat, label.size = 5,  dot.size = c(1, 6), color.use=c("#e41a1c", "#377eb8", "#4daf4a", "#984ea3", "#f29403", "#f781bf", "#bc9dcc", "#a65628", "#55b0e4", "#222f75", "#1b9e77", "#b2df8a", "#e3be00", "#fb9a99", "#910241", "#00cdd1", "black", "#CE1261"), font.size = 20)

#Fig. S4G
netVisual_bubble(cellchat, sources.use = 19, targets.use = c(1:19), remove.isolate = FALSE, signaling=c("MIF", "PECAM1"))

#Fig. S5A
library(scLink)
library(corrplot)
counts <- as.matrix(GetAssayData(SASP_seurat, slot = "counts"))
counts_new <- t(counts)
genes <- c("Cdkn2a", "Cdkn1a", "Gapdh", "Actb")
count.norm = sclink_norm(counts_new, scale.factor = 1e6, filter.genes = FALSE, gene.names = genes)
networks = sclink_net(expr = count.norm, ncores = 1, lda = seq(0.5, 0.1, -0.05))
corr = sclink_cor(expr = count.norm, ncores = 1)
col <- colorRampPalette(c("blue", "white", "red"))
corrplot(M, method="color", order="hclust", addrect=10, tl.pos="top", tl.cex = 0.5, tl.col = "black", col=col(100))

#Fig. S5B
SASP_seurat <- subset(example_seu, subset=cluster_id2=="SASP cells")
SASP_seurat <- RunUMAP(SASP_seurat, dims = 1:40,reduction = "pca", verbose=FALSE)
SASP_seurat <- RunTSNE(SASP_seurat, dims = 1:40,reduction = "pca", verbose=FALSE)
library(Nebulosa)
library(patchwork)
#create a theme to have the tSNE plots in a quadratic shape
my_theme = theme(
  axis.title.x = element_blank(),
  axis.text.x = element_blank(),
  axis.title.y = element_blank(),
  aspect.ratio=1,
  plot.title = element_text(hjust = 0.5),
  legend.position="none")
b1 <- plot_density(SASP_seurat, c("Fgf7"), pal="plasma", reduction="tsne") + my_theme
b2 <- plot_density(SASP_seurat, c("Dkk1"), pal="plasma", reduction="tsne") + my_theme
b3 <- plot_density(SASP_seurat, c("Bmp2"), pal="plasma", reduction="tsne") + my_theme
b4 <- plot_density(SASP_seurat, c("Pappa"), pal="plasma", reduction="tsne") + my_theme
b5 <- plot_density(SASP_seurat, c("Cdkn2a"), pal="plasma", reduction="tsne") + my_theme
b6 <- plot_density(SASP_seurat, c("Cdkn1a"), pal="plasma", reduction="tsne") + my_theme

print(b1/b3/b5 | b2/b4/b6)
```
