# Supplementary material for: A new gene set identifies senescent cells and predicts senescence-associated pathways across tissues
Source: Nat Commun. 2022 Aug 16;13:4827. doi: 10.1038/s41467-022-32552-1 (PMC9381717; doi:10.1038/s41467-022-32552-1)
Supplement: Supplementary file 8 — Source Data [file 41467_2022_32552_MOESM8_ESM.zip]

Archive with 2 entries (2 files):
- GSE141595_normalizedcounts.csv
- Source Data_08022022.xlsx
