# Supplementary material for: A new gene set identifies senescent cells and predicts senescence-associated pathways across tissues
Source: Nat Commun. 2022 Aug 16;13:4827. doi: 10.1038/s41467-022-32552-1 (PMC9381717; doi:10.1038/s41467-022-32552-1)
Supplement: Supplementary file 8 — Source Data [file 41467_2022_32552_MOESM8_ESM.zip › GSE141595_normalizedcounts.csv]

NAME	DESCRIPTION	SB10_young	SB18_young	SB22_young	SB30_young	SB32_young	SB35_young	SB39_young	SB43_young	SB45_young	SB50_young	SB53_young	SB54_young	SB62_young	SB70_young	SB71_young	SB2_old_veh	SB16_old_veh	SB17_old_veh	SB20_old_veh	SB26_old_veh	SB27_old_veh	SB33_old_veh	SB37_old_veh	SB42_old_veh	SB44_old_veh	SB48_old_veh	SB59_old_veh	SB64_old_veh	SB65_old_veh	SB66_old_veh
DDX11L1	na	4.117750744	4.117750744	4.117750744	4.437188649	4.117750744	4.421876435	4.437814377	4.117750744	4.568469714	4.117750744	4.826429371	4.753551516	4.117750744	4.117750744	4.649225222	4.117750744	4.600916489	4.117750744	4.117750744	4.117750744	4.799866688	4.117750744	4.117750744	4.468820673	4.545129679	4.117750744	4.466709179	4.117750744	4.117750744	4.117750744
WASH7P	na	4.517154065	4.117750744	5.254199069	5.243106393	5.748177318	4.54706049	4.669879153	5.409073945	5.359116573	4.570977136	4.529632383	4.63826341	4.117750744	5.687788133	4.494616193	4.524486013	4.117750744	4.646291698	4.681753505	4.605578899	4.461182898	4.748817488	4.859734671	4.117750744	4.719986143	4.765065453	5.145321043	5.347966952	4.117750744	4.597139305
MIR6859-1	na	4.117750744	4.117750744	4.117750744	4.117750744	4.117750744	4.117750744	4.117750744	4.117750744	4.117750744	4.117750744	4.117750744	4.117750744	4.117750744	4.117750744	4.117750744	4.117750744	4.117750744	4.117750744	4.117750744	4.117750744	4.117750744	4.117750744	4.117750744	4.117750744	4.117750744	4.117750744	4.117750744	4.117750744	4.117750744	4.117750744
MIR1302-11	na	4.117750744	4.117750744	4.117750744	4.117750744	4.117750744	4.117750744	4.117750744	4.117750744	4.117750744	4.117750744	4.117750744	4.117750744	4.117750744	4.117750744	4.117750744	4.117750744	4.117750744	4.117750744	4.117750744	4.117750744	4.117750744	4.117750744	4.117750744	4.117750744	4.117750744	4.117750744	4.117750744	4.117750744	4.117750744	4.117750744
MIR1302-9	na	4.117750744	4.117750744	4.117750744	4.117750744	4.117750744	4.117750744	4.117750744	4.117750744	4.117750744	4.117750744	4.117750744	4.117750744	4.117750744	4.117750744	4.117750744	4.117750744	4.117750744	4.117750744	4.117750744	4.117750744	4.117750744	4.117750744	4.117750744	4.117750744	4.117750744	4.117750744	4.117750744	4.117750744	4.117750744	4.117750744
FAM138A	na	4.117750744	4.117750744	4.117750744	4.117750744	4.117750744	4.117750744	4.117750744	4.117750744	4.117750744	4.117750744	4.117750744	4.117750744	4.117750744	4.117750744	4.117750744	4.117750744	4.117750744	4.117750744	4.117750744	4.117750744	4.117750744	4.117750744	4.117750744	4.117750744	4.117750744	4.117750744	4.117750744	4.117750744	4.117750744	4.117750744
OR4G4P	na	4.117750744	4.117750744	4.117750744	4.117750744	4.117750744	4.117750744	4.117750744	4.117750744	4.117750744	4.117750744	4.117750744	4.117750744	4.117750744	4.117750744	4.117750744	4.117750744	4.117750744	4.117750744	4.117750744	4.117750744	4.117750744	4.117750744	4.117750744	4.117750744	4.117750744	4.117750744	4.117750744	4.117750744	4.117750744	4.117750744
OR4G11P	na	4.117750744	4.117750744	4.117750744	4.117750744	4.117750744	4.117750744	4.117750744	4.117750744	4.117750744	4.117750744	4.117750744	4.117750744	4.117750744	4.117750744	4.117750744	4.117750744	4.117750744	4.117750744	4.117750744	4.117750744	4.117750744	4.117750744	4.117750744	4.117750744	4.117750744	4.117750744	4.117750744	4.117750744	4.117750744	4.117750744
OR4F5	na	4.117750744	4.117750744	4.117750744	4.117750744	4.117750744	4.117750744	4.117750744	4.117750744	4.117750744	4.117750744	4.117750744	4.117750744	4.117750744	4.117750744	4.117750744	4.117750744	4.117750744	4.117750744	4.117750744	4.117750744	4.117750744	4.117750744	4.117750744	4.117750744	4.117750744	4.117750744	4.117750744	4.117750744	4.117750744	4.117750744
RP11-34P13.7	na	6.794588402	6.555820313	6.250337279	6.789470338	6.563801775	6.968499167	6.501347124	6.671703123	6.950436812	6.603886367	6.842027227	6.880578121	6.504291129	6.537278722	6.836567982	7.018248372	7.186525062	7.080935041	6.283138295	6.983273298	6.728071818	6.896012263	6.968777916	6.894444814	6.67768377	6.650072005	6.931569941	6.969577171	6.735723881	6.449140704
RP11-34P13.8	na	6.451537577	6.344612435	6.080979025	6.468861297	6.326176114	6.546015744	6.163906156	6.44990584	6.46833588	6.325472088	6.337297634	6.504592739	6.10738618	6.358604606	6.602082174	6.778233312	6.621859819	6.62088374	6.054505816	6.714172333	6.401417408	6.593507876	6.702057821	6.657558476	6.323131754	6.378959807	6.518091894	6.6500802	6.443494015	5.948644678
CICP27	na	10.33228684	10.01028567	10.10248174	9.862443674	9.859777847	10.05044281	10.26500836	10.307478	10.38944787	10.22633656	9.493830776	10.51741133	10.03725587	10.10702409	10.17736093	10.53593578	9.930544979	9.870470902	9.639368354	9.729567722	10.44869553	10.16625506	10.06082308	9.654780771	10.12463764	10.32546128	9.790530327	10.06246263	9.669334127	10.01890523
RP11-34P13.15	na	7.207944721	6.936819309	7.746697094	7.201539406	6.579264309	7.247800053	7.714434655	6.819813848	7.36885102	7.518611576	6.823568732	7.092293367	6.969729764	7.23653669	6.881994236	7.516423998	7.146464685	6.819565151	6.761952835	6.516446979	7.631324707	6.957292471	7.935030561	6.828910252	7.288497622	7.671269165	7.25919546	6.867567357	6.668360863	6.481988988
RP11-34P13.16	na	5.772127936	5.747556962	6.379749925	5.645774958	5.072416991	5.963814332	6.008022301	5.593881286	5.896162894	5.882117995	5.548502908	5.828625614	5.991689773	5.854274582	5.098675876	6.114015729	5.55390036	5.666124564	5.157018168	5.494006514	6.291272373	5.519472678	5.99536966	5.43460335	5.994513014	6.008917053	5.712878142	5.68630209	5.208166686	5.266804973
RP11-34P13.14	na	4.117750744	4.117750744	4.485494768	4.117750744	4.117750744	4.54706049	4.437814377	4.117750744	4.568469714	4.438886292	4.698294709	4.117750744	4.46138961	4.117750744	4.766869136	4.117750744	4.600916489	4.117750744	4.117750744	4.463514906	4.117750744	4.117750744	4.694986252	4.468820673	4.545129679	4.117750744	4.117750744	4.434073879	4.117750744	4.457505642
RP11-34P13.13	na	9.223948949	8.870094261	9.014783943	8.792451752	8.256023888	8.982132228	9.035910594	8.352796093	8.743590485	8.967349296	8.54296021	8.863689699	8.567229017	8.821893044	8.738694864	9.112906413	8.436128458	9.089305314	7.834310141	8.1908045	8.617492342	8.043997129	8.630632623	8.489094489	8.598749463	8.774816482	8.338324676	8.436323915	8.003637668	8.38649542
RNU6-1100P	na	4.117750744	4.117750744	4.117750744	4.117750744	4.117750744	4.117750744	4.117750744	4.117750744	4.117750744	4.117750744	4.117750744	4.117750744	4.117750744	4.117750744	4.117750744	4.117750744	4.117750744	4.117750744	4.117750744	4.117750744	4.117750744	4.117750744	4.117750744	4.117750744	4.117750744	4.117750744	4.117750744	4.117750744	4.117750744	4.117750744
RP11-34P13.9	na	5.603099824	5.388329505	5.306784557	5.283450891	5.180489096	5.06419892	5.15873037	5.045569706	5.060879272	5.470353304	4.698294709	5.310805553	5.014574822	5.159201328	4.494616193	5.368668993	5.404110197	5.1580681	4.806361999	4.605578899	5.129613879	4.748817488	5.488938015	4.117750744	5.146508069	5.096006222	4.890672154	4.746673164	5.340471531	5.063897824
FO538757.3	na	4.117750744	4.467551015	4.117750744	4.568590844	4.117750744	4.421876435	4.117750744	4.117750744	4.117750744	4.117750744	4.117750744	4.117750744	4.117750744	4.117750744	4.117750744	4.117750744	4.117750744	4.117750744	4.117750744	4.117750744	4.117750744	4.117750744	4.117750744	4.117750744	4.117750744	4.117750744	4.466709179	4.117750744	4.117750744	4.117750744
FO538757.2	na	6.540430013	6.603803033	6.872938316	6.899245592	6.035670866	6.686996543	6.816290573	6.331272483	7.048529014	6.910715831	6.645207922	6.577907228	6.658382026	6.653744925	6.565024964	6.886235478	6.285956162	6.572497547	6.686596458	6.203937545	6.582322949	6.20284483	6.865821906	6.546646862	6.35183322	6.815100738	6.598936011	6.435354091	6.668360863	6.327320819
MIR6859-2	na	4.117750744	4.117750744	4.117750744	4.117750744	4.117750744	4.117750744	4.117750744	4.117750744	4.117750744	4.117750744	4.117750744	4.117750744	4.117750744	4.117750744	4.117750744	4.117750744	4.117750744	4.117750744	4.117750744	4.117750744	4.117750744	4.117750744	4.117750744	4.117750744	4.117750744	4.117750744	4.117750744	4.117750744	4.117750744	4.117750744
FO538757.1	na	4.117750744	4.117750744	4.117750744	4.117750744	4.117750744	4.117750744	4.117750744	4.117750744	4.117750744	4.117750744	4.117750744	4.117750744	4.117750744	4.117750744	4.117750744	4.117750744	4.117750744	4.117750744	4.117750744	4.117750744	4.117750744	4.117750744	4.117750744	4.117750744	4.117750744	4.117750744	4.117750744	4.117750744	4.117750744	4.117750744
AP006222.2	na	6.4967209	6.899342607	6.995776864	5.802556572	6.856500095	6.783908569	6.252483824	6.283880368	6.669595309	6.68104697	6.104478895	6.365749873	5.836886213	6.191962181	6.426636418	7.263090613	6.009881127	6.30026937	5.990287257	6.431939444	6.896935908	6.619312834	6.31762961	6.513208631	6.420970123	6.667501805	6.396037876	6.375821676	6.172690143	7.055867424
AP006222.1	na	4.117750744	4.117750744	4.117750744	4.117750744	4.460660399	4.117750744	4.117750744	4.117750744	4.568469714	4.117750744	4.117750744	4.117750744	4.117750744	4.117750744	4.649225222	4.117750744	4.117750744	4.117750744	4.117750744	4.117750744	4.602303996	4.117750744	4.117750744	4.117750744	4.117750744	4.117750744	4.117750744	4.117750744	4.117750744	4.117750744
RP4-669L17.1	na	4.117750744	4.117750744	4.117750744	4.117750744	4.117750744	4.117750744	4.117750744	4.117750744	4.117750744	4.117750744	4.117750744	4.117750744	4.117750744	4.117750744	4.117750744	4.117750744	4.117750744	4.117750744	4.117750744	4.117750744	4.117750744	4.117750744	4.117750744	4.117750744	4.117750744	4.117750744	4.117750744	4.117750744	4.117750744	4.117750744
RP5-857K21.15	na	4.117750744	4.117750744	4.117750744	4.117750744	4.117750744	4.117750744	4.117750744	4.117750744	4.117750744	4.117750744	4.117750744	4.117750744	4.117750744	4.117750744	4.117750744	4.117750744	4.117750744	4.117750744	4.117750744	4.117750744	4.117750744	4.117750744	4.117750744	4.117750744	4.117750744	4.117750744	4.117750744	4.117750744	4.117750744	4.117750744
RP4-669L17.2	na	4.117750744	4.117750744	4.117750744	4.117750744	4.117750744	4.117750744	4.117750744	4.117750744	4.117750744	4.117750744	4.117750744	4.117750744	4.117750744	4.117750744	4.117750744	4.117750744	4.117750744	4.117750744	4.117750744	4.117750744	4.602303996	4.117750744	4.117750744	4.117750744	4.117750744	4.117750744	4.117750744	4.117750744	4.117750744	4.117750744
RP4-669L17.10	na	8.445200996	7.910751128	8.185525949	7.750553057	7.530173772	8.34405353	8.4244611	8.066595145	8.714502171	8.280840926	7.694002123	8.154593549	8.09857264	8.034403888	8.231666079	8.126723451	8.089682936	8.021057096	7.592830761	7.93608778	8.354763402	8.107422136	8.356038922	8.184527528	7.924601302	8.014830379	7.947305005	8.049074208	7.674914678	8.300332634
WBP1LP7	na	4.117750744	4.117750744	4.117750744	4.117750744	4.117750744	4.117750744	4.117750744	4.117750744	4.117750744	4.117750744	4.117750744	4.117750744	4.117750744	4.117750744	4.117750744	4.117750744	4.117750744	4.117750744	4.117750744	4.117750744	4.117750744	4.117750744	4.117750744	4.117750744	4.117750744	4.117750744	4.117750744	4.117750744	4.117750744	4.117750744
OR4F29	na	4.117750744	4.117750744	4.117750744	4.117750744	4.117750744	4.117750744	4.117750744	4.117750744	4.117750744	4.117750744	4.117750744	4.117750744	4.117750744	4.117750744	4.117750744	4.117750744	4.117750744	4.117750744	4.117750744	4.117750744	4.117750744	4.117750744	4.117750744	4.117750744	4.117750744	4.117750744	4.117750744	4.117750744	4.117750744	4.117750744
RP4-669L17.4	na	4.680817354	4.611246193	4.636430492	4.568590844	4.117750744	4.117750744	4.669879153	4.560960353	4.892263125	4.756127865	4.698294709	4.117750744	4.46138961	4.117750744	4.494616193	4.524486013	4.460194942	4.550100389	4.117750744	4.463514906	4.117750744	4.117750744	4.452493873	4.722877485	4.640236862	4.117750744	4.466709179	4.564212174	4.117750744	4.597139305
CICP7	na	4.117750744	4.117750744	4.485494768	4.117750744	4.460660399	4.117750744	4.437814377	4.742127266	4.437102478	4.117750744	4.529632383	4.63826341	4.46138961	4.591548383	4.494616193	4.117750744	4.117750744	4.117750744	4.517822267	4.117750744	5.014049594	4.435165111	4.590099088	4.613028788	4.640236862	5.025825748	4.466709179	4.117750744	4.117750744	4.117750744
RP4-669L17.8	na	4.909150753	5.430122814	5.493190018	5.67342724	5.128127484	5.337372888	5.62014012	5.093968194	5.527440497	5.534768515	5.441521925	5.497760313	5.324225197	5.687788133	5.434268009	5.425931172	5.179101839	5.198697393	5.082773101	4.883726165	5.129613879	5.351986122	5.294500482	5.033439982	5.516889713	5.331568072	5.385440518	5.272613764	4.696955697	5.00470209
U6	na	4.117750744	4.117750744	4.117750744	4.117750744	4.117750744	4.117750744	4.437814377	4.431760926	4.117750744	4.117750744	4.698294709	4.117750744	4.117750744	4.117750744	4.117750744	4.117750744	4.117750744	4.117750744	4.117750744	4.117750744	4.117750744	4.117750744	4.117750744	4.117750744	4.117750744	4.117750744	4.117750744	4.117750744	4.117750744	4.117750744
RP5-857K21.1	na	4.117750744	4.964478213	4.117750744	4.117750744	4.117750744	4.54706049	4.117750744	4.560960353	4.117750744	4.117750744	4.117750744	4.117750744	4.117750744	4.117750744	4.117750744	4.117750744	4.117750744	4.117750744	4.117750744	4.117750744	4.461182898	4.117750744	4.117750744	4.117750744	4.117750744	4.493557465	4.117750744	4.117750744	4.117750744	4.117750744
RP5-857K21.2	na	4.117750744	4.117750744	4.117750744	4.117750744	4.117750744	4.117750744	4.117750744	4.117750744	4.117750744	4.117750744	4.117750744	4.117750744	4.117750744	4.117750744	4.117750744	4.117750744	4.117750744	4.117750744	4.117750744	4.117750744	4.117750744	4.117750744	4.117750744	4.117750744	4.117750744	4.117750744	4.117750744	4.117750744	4.117750744	4.117750744
RP5-857K21.3	na	4.117750744	4.117750744	4.117750744	4.117750744	4.117750744	4.117750744	4.117750744	4.117750744	4.117750744	4.117750744	4.117750744	4.117750744	4.117750744	4.117750744	4.117750744	4.117750744	4.117750744	4.117750744	4.117750744	4.117750744	4.117750744	4.117750744	4.117750744	4.117750744	4.117750744	4.117750744	4.117750744	4.117750744	4.117750744	4.117750744
RP5-857K21.4	na	4.517154065	4.467551015	4.751324263	4.117750744	4.117750744	4.54706049	4.117750744	4.879553244	4.437102478	4.117750744	4.117750744	4.486801244	4.46138961	4.117750744	4.865237554	4.524486013	4.600916489	4.646291698	4.517822267	4.117750744	4.461182898	4.117750744	4.452493873	4.468820673	4.852728535	4.493557465	4.117750744	4.434073879	4.117750744	4.117750744
RP5-857K21.5	na	4.117750744	4.117750744	4.117750744	4.117750744	4.117750744	4.117750744	4.117750744	4.117750744	4.117750744	4.117750744	4.117750744	4.117750744	4.117750744	4.117750744	4.117750744	4.117750744	4.117750744	4.117750744	4.117750744	4.117750744	4.117750744	4.117750744	4.117750744	4.117750744	4.117750744	4.117750744	4.117750744	4.117750744	4.117750744	4.117750744
MTND1P23	na	12.09097954	12.0469418	12.11066673	12.01189146	11.83451385	11.44509962	11.98612522	12.05150125	11.27363772	11.99633996	12.12363183	11.4675809	11.61158208	12.24420127	11.93437224	11.7880715	12.40434876	12.12071179	12.3155441	12.26745702	12.17460834	11.23064833	11.88367694	11.92102793	12.07253305	12.08851599	12.49608064	12.54611539	12.96392321	11.78166141
MTND2P28	na	13.58960772	13.92045292	13.44346086	13.12420698	12.64972675	12.67863558	13.3156584	12.15751644	12.58463859	13.16238364	13.63979314	12.84187209	13.05643665	12.4928545	13.27712757	13.3869764	13.5583415	13.82148716	13.76900087	13.7292326	13.41041655	13.04581238	13.70325043	13.50085442	13.27102856	13.56124319	13.48803647	13.87594317	14.43765776	13.23407019
AC114498.1	na	10.52163068	10.31450091	10.32547662	10.0820086	10.14492689	9.829988995	9.878468321	9.165409027	9.800801326	10.34128241	10.00480116	9.97180192	9.640860868	10.08961465	9.492955732	10.33956053	10.45375375	9.729371739	10.79976084	10.22370459	10.08105099	9.753132808	10.59085973	10.27265094	10.34240437	10.67824217	10.85752749	10.74509686	10.77185527	9.821688075
MIR6723	na	15.65199366	15.59851813	15.4472835	15.4248982	14.5930703	15.10809493	15.45419205	15.25091164	14.78924839	15.4441332	15.62587579	15.1319173	15.15258318	15.43653507	15.38925621	15.45704015	15.43741472	15.4565663	15.69699041	15.4493312	15.1435705	14.64703632	15.12390338	15.42896314	15.15801084	15.47242486	15.54196571	15.80143599	16.1524014	15.28558588
MIR6723	na	11.36951619	11.27234487	11.22220783	11.03920974	11.24507259	10.98399036	11.29436352	13.43942724	10.70138601	11.31814174	11.14658451	10.98811801	10.92302256	13.81113516	10.79665951	11.21800486	11.39862573	10.8707178	11.55589415	11.27286247	11.26051091	10.2365665	11.31081019	11.18237211	11.34589833	11.41580837	11.84325902	11.75383227	11.89497832	10.89213169
RP5-857K21.7	na	12.96885665	12.7730626	12.89958777	12.27579774	11.40041082	12.07262024	12.43952625	11.57266494	11.9325909	12.48698147	12.84106672	12.42827895	12.34746512	11.98988334	12.37681229	12.62382662	12.61743693	12.53230667	13.02156448	12.5000942	12.6430124	11.8457057	12.12080159	12.7443021	12.52128746	12.86638253	12.90889061	13.02518512	13.47560896	12.32592291
MTATP8P1	na	10.56946088	10.55382242	10.30233536	9.983119288	9.606054664	9.759536018	10.2998	8.749379198	9.744430277	10.33647072	10.45198543	10.11987689	10.08274038	8.970752097	10.31192914	10.44827846	10.61342883	10.67111906	10.81382978	10.61797536	10.34175476	9.832742791	9.929440064	10.52415604	10.26712969	10.5677103	10.71235899	10.81387427	11.05754189	10.47427942
MTATP6P1	na	14.22850894	14.16664428	14.21539173	13.89490705	13.42048202	13.51614373	13.88542996	13.75106756	13.3620322	13.95987161	14.13499362	13.75950576	13.7343183	13.86181449	13.82986767	13.99372569	14.24233831	14.20980052	14.3768398	14.2919691	14.26269526	13.39923417	13.83513999	13.98818785	14.19573245	14.18143781	14.5488321	14.62458864	14.91151537	13.80355667
RP5-857K21.11	na	13.91047302	13.82396652	13.71631293	13.31739474	12.66425477	12.97211061	13.67517914	12.59980946	12.78404982	13.69483618	13.59763826	13.32007653	13.1707787	13.03139232	13.33099747	13.70680926	13.50714144	13.80954071	14.10216545	13.70280693	13.51680707	12.80307735	13.24864419	13.71605511	13.56184434	13.63012845	13.87744071	14.00632816	14.23091088	13.48763904
WBP1LP6	na	4.117750744	4.117750744	4.117750744	4.117750744	4.117750744	4.117750744	4.117750744	4.117750744	4.117750744	4.117750744	4.117750744	4.117750744	4.117750744	4.117750744	4.117750744	4.117750744	4.117750744	4.117750744	4.117750744	4.117750744	4.117750744	4.117750744	4.117750744	4.117750744	4.117750744	4.117750744	4.117750744	4.117750744	4.117750744	4.117750744
OR4F16	na	4.117750744	4.117750744	4.117750744	4.117750744	4.117750744	4.117750744	4.117750744	4.117750744	4.117750744	4.117750744	4.117750744	4.117750744	4.117750744	4.117750744	4.117750744	4.117750744	4.117750744	4.117750744	4.117750744	4.117750744	4.117750744	4.117750744	4.117750744	4.117750744	4.117750744	4.117750744	4.117750744	4.117750744	4.117750744	4.117750744
CICP3	na	4.117750744	4.117750744	4.117750744	4.437188649	4.460660399	4.421876435	4.75402236	4.431760926	4.437102478	4.117750744	4.529632383	4.934282561	4.46138961	4.117750744	4.649225222	4.117750744	4.600916489	4.424037872	4.117750744	4.463514906	4.949408765	4.435165111	4.452493873	4.468820673	4.545129679	4.948915408	4.466709179	4.564212174	4.117750744	4.117750744
RP11-206L10.1	na	5.556581744	5.430122814	5.575319861	5.283450891	5.321792681	5.522798272	5.285626247	5.374855953	5.700036182	5.503043891	5.69165803	5.539719406	5.408340981	5.253944467	5.567703089	5.307960486	5.51837459	5.411541849	5.001332568	5.455659492	5.658172272	5.519472678	5.59040621	5.622516513	5.790963762	5.682636997	5.648026667	5.451345144	5.108151434	5.763480172
RP11-206L10.3	na	9.113084753	8.802009754	8.969753501	8.685531559	8.184276818	8.968800456	8.992778239	8.378149278	8.841001982	9.05439496	8.503772646	8.884788633	8.608132727	8.66258598	8.794040755	9.283532996	8.558019539	9.012315877	8.018399562	8.453205852	8.681526439	8.27847626	8.687690771	8.623928623	8.598749463	8.873000683	8.347421157	8.425789449	8.126343736	8.525852594
RNU6-1199P	na	4.117750744	4.117750744	4.117750744	4.117750744	4.601570194	4.54706049	4.569470417	4.117750744	4.117750744	4.117750744	4.117750744	4.486801244	4.117750744	4.117750744	4.117750744	4.117750744	4.117750744	4.117750744	4.117750744	4.117750744	4.117750744	4.117750744	4.117750744	4.117750744	4.420503672	4.117750744	4.117750744	4.117750744	4.117750744	4.117750744
RP11-206L10.5	na	4.909150753	4.964478213	5.006840243	4.952920768	5.01272188	5.06419892	5.01056948	5.045569706	5.527440497	5.065986914	4.933407681	4.934282561	5.074385183	4.861982129	5.385756581	4.817687488	4.947069242	5.237599503	4.517822267	5.136245167	5.182046116	4.821932149	4.99195	4.468820673	5.297812729	4.863171583	4.117750744	5.147011272	4.931550203	4.703551705
RP11-206L10.4	na	4.805225967	5.091000411	4.636430492	4.892468065	4.708941685	4.856002448	4.75402236	4.939049177	4.752623877	4.95725617	4.529632383	4.63826341	4.710187369	4.994576085	4.494616193	4.923408455	4.876503233	4.646291698	4.117750744	4.605578899	5.014049594	4.565746261	4.782834748	4.814823778	4.852728535	4.863171583	4.610064207	4.746673164	4.994882883	5.063897824
RP11-206L10.2	na	6.794588402	6.794128431	6.552865546	6.670149231	6.868993294	6.95937418	6.636200766	6.742057687	6.592652737	6.867746727	6.878218932	6.90887756	6.922480088	6.667623972	7.023473356	7.167399329	6.694186377	6.90906839	6.173903797	6.874303898	6.453231241	6.68175648	6.225316296	6.443720665	6.699771819	6.501913172	6.432065545	6.345020112	6.459714515	6.60588716
RP11-206L10.9	na	7.85553337	7.719199975	7.814091051	7.47127373	8.414848666	7.889360516	7.778256345	7.875948683	7.660719184	8.110319668	7.949538247	8.480306662	7.696577577	7.680743241	7.939952384	7.87559125	7.958424767	7.767611526	7.454720393	7.662252352	7.334052209	7.524490088	7.352037306	7.555244569	7.507227493	7.481805933	7.371445745	7.714893818	7.54107761	8.011022839
RP11-206L10.8	na	5.647756158	6.138357885	5.575319861	5.752604311	5.777342328	6.020688797	5.648527084	5.535729456	5.242816144	5.760495419	6.004949833	6.485621411	5.780541865	5.773970102	6.096822938	5.876817094	5.443593521	5.873878004	5.51017755	5.789856992	5.750437285	5.387722363	5.796665767	5.151315737	5.458873164	6.037214928	5.543176707	5.545438398	5.562220429	5.47160836
FAM87B	na	6.142146436	6.344612435	6.000867575	6.025309039	6.654032439	6.002018127	6.302866948	6.267693597	5.726412436	6.434921015	6.310375689	6.880578121	5.967208087	5.97728586	6.013617955	6.64043846	6.123229769	5.994767564	5.956891549	6.140098177	5.889746104	5.817001182	5.741391122	5.752938378	5.516889713	5.888783923	5.992528517	5.811728966	5.930134064	5.948644678
LINC01128	na	11.84220618	11.28485326	11.71418993	11.70314618	11.54920099	11.74306229	11.88371615	11.04835266	11.74320523	11.63655615	11.41321077	11.50264814	11.61977176	11.63410187	11.80920096	11.96340876	11.78754671	11.50800283	11.67568872	11.61780705	11.87084061	11.4976558	11.70736647	11.66745195	11.770898	11.75784692	11.81247479	11.63228087	11.48667375	11.70556715
LINC00115	na	6.380752418	6.555820313	6.673618195	6.553014464	6.893645604	6.59465846	6.515456465	6.584743444	6.552476795	6.765870576	6.747151694	7.14055098	6.402567564	6.73497509	7.036859961	6.851167088	6.323640367	6.3879487	6.686596458	6.59594764	6.470064097	6.470853798	6.575959901	6.993241902	6.323131754	6.55939558	6.320898524	6.420719433	6.306050343	6.620604134
FAM41C	na	5.457126027	5.091000411	5.139234959	5.395360061	5.445286374	5.267164827	5.112155755	5.474291983	5.28315127	4.896504915	5.110384517	5.142737815	5.130201866	4.931264382	5.759628296	5.368668993	5.275483502	5.023395242	5.082773101	5.286184831	5.557749207	5.00337483	5.050349819	4.468820673	5.225234534	5.025825748	5.505883419	5.232608691	5.298356569	5.220177692
TUBB8P11	na	5.155342945	4.892502165	4.117750744	4.752793161	5.072416991	4.117750744	5.01056948	4.879553244	4.892263125	4.117750744	4.826429371	4.934282561	4.46138961	4.861982129	4.766869136	4.691087842	4.460194942	4.424037872	4.117750744	4.804434894	5.129613879	4.565746261	4.782834748	4.613028788	5.186724199	4.64774039	4.719272426	4.944962302	4.591717718	4.457505642
RP11-54O7.16	na	5.508002915	6.092826635	5.915242499	5.588351907	5.180489096	5.656092876	5.245213727	4.742127266	5.587984818	5.503043891	5.69165803	5.078953993	5.48609309	5.107807801	5.281117787	4.691087842	5.228537125	5.1580681	5.001332568	5.56682539	5.592237401	6.034798005	5.523823259	5.151315737	5.722486054	4.765065453	5.467249627	4.885058239	5.380875666	5.00470209
RP11-54O7.1	na	7.167621216	7.377108522	7.468031433	7.149622378	6.738644056	7.618926536	6.985492285	6.315664711	7.376369296	7.205130173	6.439807856	6.776690848	7.396712327	6.667623972	7.063253425	6.903441373	6.694186377	7.106233175	6.30907164	7.051440533	7.251187975	7.785756371	6.935302572	7.028550711	7.680437318	7.120776519	7.371445745	6.79139431	6.976317914	7.386926788
RP11-54O7.2	na	5.603099824	5.777912267	5.790825732	5.558490806	5.364650422	5.729115179	5.432483764	5.264557174	5.826349425	5.470353304	5.186579967	5.656773916	5.408340981	5.456734307	5.434268009	5.628300773	5.51837459	5.411541849	5.001332568	4.954929325	5.835954809	5.817001182	5.376780521	5.51372324	5.975616131	5.563918759	5.832654842	5.311015057	5.562220429	5.734513836
RP11-54O7.3	na	7.872212451	7.90455681	7.973111014	8.390158143	8.546448638	8.347497152	7.584018877	7.001688251	8.250268132	7.942384671	8.309603767	7.928701097	8.497676828	6.930654044	7.807355734	8.20378473	8.591552801	8.861932628	7.790942604	8.797181501	8.561860866	9.036775327	8.230483492	8.254757571	8.788764838	8.600522647	8.137871069	8.007210885	8.461252067	8.295885575
SAMD11	na	9.670738513	9.35255471	9.715484914	9.592181086	9.580273255	9.164682424	9.288586245	9.296322235	9.474983714	9.47991825	9.841847109	9.444571507	9.796730272	9.180437013	9.334147027	9.204149634	9.747967736	9.770187488	9.340489526	9.643586409	9.834648333	10.2395909	9.539302137	9.63616221	10.00903776	9.773962531	9.768743179	9.65030694	9.909567106	9.235980578
NOC2L	na	12.21766024	12.2191293	12.28766535	12.07326139	11.79024217	11.97025953	11.85593479	12.02773345	12.07477307	12.08074892	11.9630193	11.9539654	12.02080014	11.86501002	11.91224467	12.06371732	11.90385159	11.81711478	12.12212453	12.01985124	12.12726143	12.02464401	12.09626452	12.00102245	12.16438776	12.24880724	12.07319639	11.96269695	11.90069684	11.78601496
KLHL17	na	9.187934261	9.278188255	9.483626913	9.345241061	8.847850411	9.258944891	9.399120499	9.116840081	9.448756938	9.605265516	8.93662698	9.154568306	9.447772849	9.212980312	9.058948527	9.173215355	9.13420072	9.083044467	9.257345872	9.236830677	9.460361942	9.577776407	9.566366026	9.300004422	9.365547744	9.494690887	9.218147599	9.544144884	9.086675379	9.274827957
AL645608.1	na	5.772127936	5.996524476	5.53502997	5.726808092	5.623571636	5.862765566	5.755514098	5.224805038	5.752203482	5.681003236	5.598282298	5.762881056	5.916737666	5.594605217	5.648398232	5.984060572	5.443593521	5.310905478	5.605400506	5.730417777	5.915772268	5.488043214	5.972225953	5.255295496	5.812933646	6.037214928	5.467249627	5.988513426	5.627027533	5.642995781
PLEKHN1	na	6.794588402	6.454393972	7.351376197	6.731110759	7.275829385	6.854819421	7.239612677	6.830571206	6.919605065	7.222153649	7.167396647	6.680922221	7.41373631	7.384206834	6.638151673	6.903441373	7.755654875	7.350992111	6.283138295	7.419818769	7.533830613	8.129409524	7.433492874	7.455935022	7.176617257	7.412571205	7.28810785	7.440973419	7.019795437	7.148738322
PERM1	na	6.020002084	6.069433379	6.080979025	6.26591085	6.696994196	5.944260712	6.398176383	5.869514936	6.439070925	6.419828319	6.363679649	6.1379063	6.454398898	6.305384476	6.199905614	6.778233312	6.962096037	7.385663643	5.887251094	7.331837983	6.714179218	7.62739786	6.817479711	6.957012794	7.055024722	6.357313151	7.189326178	7.482521608	7.061955949	6.897841986
RP11-54O7.17	na	7.732974363	7.923059721	7.430206294	8.13691518	8.627927446	6.720069531	7.993755936	7.212237386	7.887118881	7.483904094	7.455075128	7.643717182	8.651465883	7.263747239	8.25443337	8.006664993	9.010320036	8.987945753	7.592830761	8.205621528	8.202838578	8.767065164	7.819205632	8.331020781	8.833196959	7.953804727	8.990773068	8.823467343	8.449567503	8.309185592
HES4	na	8.280518517	7.767847725	8.551855378	8.382769559	9.272832697	8.120651056	8.928101406	8.55682669	8.559516291	8.128314857	7.790607613	8.107387476	9.39145079	8.120517485	8.449481575	7.740710677	9.460490407	9.827452624	8.726754723	8.988856288	9.169578586	9.635571028	8.884226814	9.290507973	9.936307373	8.817176556	9.215670979	9.457334288	9.41327783	8.847497082
ISG15	na	10.07181173	9.871813895	10.10248174	9.756633093	9.492161177	10.11030052	10.83987757	10.01104082	10.57701251	10.28245474	9.898954506	9.71166052	10.53367198	9.714508311	9.748213548	9.747290615	10.34129621	10.44672082	11.16821112	9.976329318	10.552056	9.978670086	10.27823766	10.34893044	10.31485209	11.45408289	10.08850536	9.962986669	10.16736272	9.515153778
RP11-54O7.10	na	4.517154065	4.467551015	4.117750744	4.437188649	4.798842985	4.91374734	4.569470417	4.560960353	4.752623877	4.756127865	4.529632383	4.753551516	5.014574822	4.591548383	5.028316468	4.923408455	4.600916489	5.115496065	4.517822267	4.117750744	4.878653021	4.821932149	4.590099088	5.033439982	4.789874855	5.025825748	4.610064207	4.885058239	4.696955697	4.597139305
RP11-54O7.11	na	4.517154065	4.611246193	4.636430492	4.952920768	5.180489096	5.06419892	4.95451892	4.742127266	4.952700665	4.756127865	5.110384517	4.849981219	4.949898212	4.861982129	4.865237554	5.173709086	4.708146524	4.86115572	4.117750744	4.605578899	4.878653021	5.00337483	4.928817901	5.392684601	5.225234534	4.64774039	5.198497973	5.100921403	5.254334235	5.119148106
AGRN	na	11.71062587	11.48292692	11.92747701	11.84864758	12.10653317	11.77942833	11.74418927	12.10899242	11.83376353	11.78059228	11.84729585	11.70673234	12.18648341	11.63667233	11.54040609	11.4062447	12.36564993	12.42924254	11.83857073	12.10139428	12.23353906	12.51980415	11.96079592	12.07957088	12.64863567	12.28041528	12.41697193	12.17496075	12.71649625	11.82384709
RP11-54O7.14	na	7.346622231	7.331380846	7.675954252	7.485234979	7.383122914	7.375848332	7.44039353	7.786522026	7.772752363	7.655762984	7.673868465	7.318510237	7.80978315	7.199416148	7.036859961	6.851167088	7.923636334	8.093671586	7.465835696	7.869295205	8.226918174	8.151064328	7.866669594	7.594654535	8.28323021	7.974437511	8.219464532	7.964084598	8.339891489	7.689337046
RP11-465B22.3	na	7.461850861	7.322054632	7.310245624	6.991101826	7.275829385	7.389383744	7.653821644	6.695559909	6.669595309	7.098404495	6.96475839	7.079964012	7.164498516	7.20878871	6.968600448	7.249813174	7.742387408	7.249112853	7.420840567	7.168369904	7.334052209	7.435000995	7.074875493	7.28286665	7.723270168	8.066971535	6.689976316	7.594026024	7.152403957	6.836731107
RP11-54O7.18	na	6.170933181	5.251362007	6.156314902	5.802556572	5.748177318	5.267164827	6.235246849	4.659517629	5.495857107	5.708110929	5.383658877	5.61910243	5.4479377	5.527860149	5.480620454	5.838862411	6.413384395	5.894873897	5.922566494	6.161732598	5.966221731	6.093316942	5.875038031	6.02738346	6.031467527	6.521348425	5.680911053	5.988513426	5.717755232	5.642995781
RNF223	na	5.457126027	5.201001536	5.306784557	5.243106393	5.180489096	5.578052922	5.498726166	5.264557174	5.110018599	4.896504915	5.110384517	4.934282561	5.324225197	5.207791309	4.951206961	5.243227931	5.228537125	5.345584928	5.405696137	5.56682539	5.522141898	5.519472678	5.156119293	4.967480523	5.225234534	5.160832261	5.248752947	5.000410009	5.108151434	5.119148106
C1orf159	na	10.30657982	9.987139087	10.56467209	10.48015011	9.888569566	10.1861118	9.965254353	10.11891503	10.14468857	10.16251846	10.05397976	9.88729663	10.30784598	10.26602989	9.917785827	10.34110656	10.11832417	10.1005496	10.01787391	10.14544248	10.21188452	10.32464802	10.39953628	10.52516795	10.41637685	10.52426503	10.22520924	10.41751564	9.99493535	9.958456838
LINC01342	na	5.457126027	4.117750744	5.075653371	5.008870599	5.128127484	5.06419892	5.062917974	4.939049177	4.752623877	4.756127865	5.026765597	5.009918742	4.710187369	4.861982129	4.766869136	5.015689423	4.79793099	5.379099161	5.001332568	4.117750744	5.625687786	4.947751074	5.204577973	5.094420931	5.186724199	5.277997645	4.610064207	4.663477188	4.696955697	5.171082517
MIR200B	na	4.117750744	4.117750744	4.117750744	4.117750744	4.117750744	4.117750744	4.437814377	4.117750744	4.117750744	4.117750744	4.529632383	4.486801244	4.117750744	4.117750744	4.117750744	4.117750744	4.117750744	4.424037872	4.117750744	4.117750744	4.117750744	4.117750744	4.117750744	4.117750744	4.117750744	4.117750744	4.117750744	4.434073879	4.117750744	4.117750744
MIR200A	na	4.117750744	4.117750744	4.117750744	4.117750744	4.117750744	4.117750744	4.117750744	4.117750744	4.117750744	4.117750744	4.117750744	4.117750744	4.46138961	4.117750744	4.494616193	4.524486013	4.460194942	4.550100389	4.117750744	4.117750744	4.117750744	4.665345043	4.117750744	4.117750744	4.117750744	4.117750744	4.610064207	4.117750744	4.117750744	4.117750744
MIR429	na	4.117750744	4.117750744	4.117750744	4.117750744	4.460660399	4.117750744	4.117750744	4.117750744	4.117750744	4.117750744	4.529632383	4.117750744	4.117750744	4.117750744	4.117750744	4.117750744	4.460194942	4.424037872	4.117750744	4.117750744	4.117750744	4.117750744	4.117750744	4.117750744	4.117750744	4.117750744	4.117750744	4.434073879	4.117750744	4.117750744
RP11-465B22.8	na	4.517154065	4.117750744	4.847429265	4.892468065	4.117750744	5.150999961	4.117750744	4.117750744	4.568469714	4.570977136	4.117750744	4.117750744	4.117750744	4.591548383	4.117750744	5.098361257	4.876503233	4.550100389	4.681753505	4.605578899	5.073827292	4.947751074	4.590099088	4.814823778	4.420503672	4.117750744	4.719272426	5.000410009	5.053465959	4.597139305
TTLL10-AS1	na	5.98751728	5.892131154	5.972980204	6.16044905	6.483706656	5.883656701	5.729680344	6.074810346	5.802145859	6.054502232	5.735635024	6.006774361	5.94223181	6.067576465	5.648398232	6.554938041	6.464452361	6.189943906	5.774643029	6.224533112	5.889746104	6.20284483	5.741391122	5.951329391	6.031467527	6.290151713	6.432065545	6.106269355	6.287815633	6.213086706
TTLL10	na	6.112696423	6.344612435	6.272814017	6.409664827	7.044007925	6.443107298	6.597139507	6.166089662	6.178156041	6.341674108	6.557761686	6.162582173	6.536549649	6.358604606	6.12338365	6.796832603	7.291136128	6.62088374	6.11560497	7.0624843	6.453231241	6.693908542	6.453043295	6.595297672	6.67768377	6.919854412	6.829392182	6.264701114	7.051534791	6.345426392
TNFRSF18	na	9.063344182	8.293488083	9.455920359	8.633606735	8.738759792	8.367987079	8.31569512	8.17814532	8.436571361	8.845155516	8.704704386	8.722357076	9.125897864	8.140048092	8.373574523	9.003810632	9.716281243	8.707614347	8.722164259	9.17810036	8.726061324	9.231774276	9.33202547	9.739203933	9.140621873	9.582066709	9.564055307	9.399400462	8.558723198	8.779155758
TNFRSF4	na	9.059724651	7.80826298	9.182017223	8.25096547	8.635110538	8.054683581	8.720442347	7.950453421	8.017090127	8.625725831	8.6077477	8.674677052	9.003142624	8.187740044	8.214350064	8.864393899	9.458475358	9.074654093	8.66111483	8.986004929	8.60286661	9.281562865	8.855233407	9.318811546	9.241085923	9.277640899	8.82185685	9.281880388	9.116496084	8.578017134
SDF4	na	12.86392111	12.86795751	13.11112447	12.96354808	12.92337264	12.94389105	12.89019876	12.98944019	13.09568357	12.91734452	12.96936539	12.89713995	13.10505005	12.73957489	12.82230406	12.81253998	12.9452084	12.95206627	13.15293488	12.88712839	13.03342591	13.22342515	13.14569413	13.13455268	13.20901518	13.10369755	13.02172987	12.9938125	13.00066394	12.77056755
B3GALT6	na	9.735653371	9.661268432	9.765238361	9.710268145	9.709906006	9.80146837	9.597601699	9.607211694	9.923924097	9.629077887	9.703197603	9.733127473	9.844118281	9.453718627	9.699410456	9.349576679	9.569059751	9.580370976	10.11548536	9.580760979	9.755989585	9.812571709	9.937752721	9.820604924	9.965398217	9.764164578	9.504449543	9.796189082	9.681016619	9.874694245
FAM132A	na	7.370432398	6.794128431	7.410907389	7.058569959	7.294288698	6.316947202	6.770535777	7.093301465	6.657070534	6.812082614	6.947877565	6.922813096	7.223826273	7.06115495	6.638151673	7.591700894	7.291136128	6.850049316	6.407973931	6.809834197	6.968409978	7.228774405	7.192385957	6.579274765	7.26682278	7.240275127	7.083054979	7.017899971	6.812412433	6.732933017
RP5-902P8.12	na	7.382188496	7.066176833	7.477331799	6.899245592	7.442139077	7.147483418	7.118318424	6.742057687	6.919605065	7.002783339	7.238132038	7.286814119	6.969729764	7.189980553	7.101930383	7.494161117	7.062729459	6.860062685	6.522063369	6.886843986	7.202951015	7.212225777	7.401472156	7.28286665	7.281309709	7.069966426	7.13719911	7.073756545	6.640454555	7.118461871
UBE2J2	na	11.77323168	11.74848658	12.0079429	11.83925639	11.43522619	11.7505389	11.7020853	11.75260091	11.797181	11.77526933	11.63104951	11.72291095	11.66839559	11.87774163	11.62010915	11.70347004	11.67930896	11.51962833	11.90528256	11.59555753	11.84121989	11.62182085	11.95943611	11.82610967	11.86827719	11.90949615	11.8773195	11.78259889	11.51817069	11.70682014
RP5-902P8.10	na	6.663652773	6.724030829	7.047067404	6.789470338	6.831168929	6.92226175	6.623305022	6.830571206	6.538814319	6.30906772	6.310375689	6.792020859	6.504291129	6.964446184	6.602082174	6.778233312	6.636636337	6.788390345	6.522063369	6.809834197	6.991439012	6.937165421	6.42046489	6.731579139	6.994440147	6.815100738	6.598936011	6.6500802	6.537991438	6.649567449
SCNN1D	na	9.317826094	9.05692011	9.602108546	9.375276572	9.391969993	9.655287183	9.11625101	9.220410142	9.201010135	9.39171203	9.337304416	9.20014713	9.486127248	9.531325044	9.208936859	9.470397507	9.417571035	9.128337382	9.135003671	9.041985779	9.798260697	9.463384846	8.889956038	9.31647404	9.790120329	9.501784901	9.528588488	9.352056114	9.254752219	9.270311684
ACAP3	na	12.88450614	12.61127339	13.11776642	12.84906787	12.42153861	12.74832105	12.75581212	12.87659672	12.98071734	12.8404254	12.57479659	12.58802566	12.80754534	12.78643272	12.68235571	12.70770043	12.83076824	12.64398138	12.4958363	12.70297879	13.05302241	12.99452842	12.82835096	12.84375774	13.13956179	12.98370295	12.84748124	12.83213276	12.55567701	12.63979469
MIR6726	na	4.680817354	4.467551015	4.636430492	4.668808324	4.708941685	4.722687544	4.569470417	4.994123256	4.892263125	4.438886292	4.698294709	4.934282561	4.602594299	4.117750744	4.649225222	4.524486013	4.79793099	4.726940155	4.910450716	4.713817528	4.949408765	4.821932149	4.590099088	4.895261733	4.719986143	4.64774039	4.890672154	4.564212174	4.931550203	5.00470209
PUSL1	na	9.778094647	9.624232383	9.813331757	9.711739851	9.315883777	9.594420102	9.570168725	9.825192247	9.679764742	9.786994326	9.513660434	9.703774406	9.611945075	9.582020494	9.414478609	9.610362344	9.462502643	9.438885972	9.751605924	9.239226557	9.882283067	9.603053577	9.926658494	9.761707791	9.858519911	9.75825368	9.690677121	9.735061118	9.429201799	9.582262482
CPSF3L	na	12.77631032	12.70355839	12.96469023	12.82633064	12.63661456	12.68882328	12.69214836	12.80099418	12.82555272	12.86735751	12.6934241	12.66945681	12.75790759	12.8446575	12.6225581	12.85913619	12.74971625	12.70787239	12.61124209	12.83545634	12.92648522	12.91590478	12.91840883	12.94702556	12.93311385	12.95643825	12.91519523	12.80806036	12.61883564	12.60235909
MIR6727	na	5.732135113	5.747556962	6.000867575	5.896591729	5.938787887	5.797821809	5.561109822	5.535729456	5.983429118	5.708110929	5.548502908	5.920940872	6.172049167	6.000477907	5.567703089	5.480197601	5.588310454	6.051055178	5.990287257	5.760513453	5.779635061	5.973412413	5.924595908	5.72169007	6.084934492	5.682636997	5.680911053	5.659502877	5.627027533	5.704809076
RP5-890O3.9	na	8.143269943	8.085095782	8.229951295	8.322249751	8.184276818	8.25148771	8.11976294	8.106200082	8.250268132	8.47243393	8.194658769	8.020833806	8.006784332	8.28300591	8.196822224	8.1195078	8.444312462	8.383062527	7.71868621	8.664304072	8.354763402	8.262658682	8.318236664	8.331020781	8.34258314	8.247150409	8.748315767	8.557053857	7.938095729	8.455873608
CPTP	na	9.863558125	9.945716327	10.06935386	9.990412189	9.838188796	10.02278168	10.04945043	10.27803363	10.06523415	10.10369622	10.00680085	10.08387954	10.08799838	10.13275039	9.824155219	9.844256951	9.764369217	9.821201014	10.25846698	9.842557059	10.33845379	10.10786972	10.31379578	10.19465671	10.13452222	10.07433468	10.25805363	9.878148692	10.01880161	9.820144601
TAS1R3	na	8.685152225	8.330840906	8.774060551	8.772823976	9.075966615	8.650270466	8.70863619	9.177814311	9.083155908	9.495548404	8.880965707	9.092469339	9.517652274	9.185131322	8.820934981	8.542410963	8.974085398	8.652261418	8.993699561	9.284007061	8.83328031	9.098096737	9.526496257	9.407136614	8.925002454	8.794225851	8.866770926	9.00405796	8.80464471	9.058738554
DVL1	na	11.12501788	11.09902101	11.63047973	11.32862858	11.25906256	11.20972919	11.15745996	11.37737997	11.32737794	11.25121157	11.40792539	11.23986334	11.43822395	11.24463897	11.07206141	11.25291416	11.4430977	11.42800892	11.33357473	11.60068677	11.54117598	11.67714208	11.53778468	11.54260496	11.64104108	11.48780169	11.4504697	11.44334114	11.68403287	11.24994457
MIR6808	na	5.08120878	4.964478213	5.075653371	5.110277314	5.229983147	5.230039493	4.893956136	5.374855953	5.156501101	5.248822519	5.026765597	5.078953993	5.232248085	4.994576085	4.649225222	5.581114988	5.481640899	5.115496065	4.910450716	5.238845935	5.231606096	5.387722363	4.859734671	5.094420931	5.42862651	5.888783923	4.810690177	4.819548448	5.380875666	5.00470209
MXRA8	na	11.87857672	12.09440861	12.26590338	12.46519153	13.20102949	12.22903418	12.24746468	12.83562864	12.54848063	11.91186734	12.88166735	12.45640658	12.81608378	12.11190271	12.31000656	11.90294361	12.87541445	13.1038103	12.46153545	13.35483242	13.00941489	13.66884334	12.62059269	13.07655332	13.50812586	12.5409157	13.01907149	12.82031392	13.77850256	12.57357356
AURKAIP1	na	11.59297524	11.59240049	11.90717179	11.44641373	11.09716198	11.43383656	11.43780482	11.6865522	11.62215861	11.63420584	11.79850656	11.46525135	11.55291435	11.56785623	11.35728949	11.36960209	11.39862573	11.2658213	11.94318837	11.22836622	11.65566156	11.31190371	11.89011465	11.58591737	11.67935097	11.73345851	11.69347397	11.51902985	11.43883727	11.28112213
RP5-890O3.3	na	4.909150753	5.030218966	5.006840243	4.568590844	4.798842985	4.91374734	4.827717683	4.939049177	4.826163236	4.117750744	4.826429371	4.63826341	4.117750744	4.696749665	4.117750744	4.117750744	4.79793099	4.86115572	4.117750744	4.605578899	4.949408765	4.435165111	4.99195	4.814823778	4.910229369	4.948915408	4.719272426	4.746673164	4.453646052	4.457505642
CCNL2	na	13.49889813	13.33466981	13.51103184	13.50311501	13.53114175	13.51604837	13.46925824	13.50831461	13.51491765	13.56255885	13.21847982	13.38344059	13.45931309	13.43598667	13.46578264	13.6137994	13.72592339	13.64715418	13.12543283	13.91924597	13.77439529	13.82025655	13.58830568	13.59106345	13.72615184	13.633898	13.70026909	13.72422047	13.60328662	13.50610854
RP4-758J18.2	na	10.26006563	10.2319963	10.30103878	10.0820086	9.844390156	10.14426798	9.986158503	10.22824533	10.25974268	10.19584358	10.03450913	10.30063187	10.14838514	10.25380109	10.12443693	10.19144409	9.963589299	9.988979696	10.28823114	10.04089216	10.22386098	10.10344936	10.39149059	10.31188147	10.08440752	10.15151501	10.19662828	10.10809761	10.06155612	9.990370765
MRPL20	na	11.51127732	11.46628814	11.73209706	11.36834664	11.21727619	11.4685485	11.1671818	11.69950471	11.56717579	11.46995258	11.61868387	11.44470572	11.46927419	11.60245545	11.26880027	11.64271894	11.30646471	11.39304211	11.72919893	11.44087624	11.52384565	11.2260818	11.65246352	11.67065598	11.50634227	11.5580738	11.62332551	11.43550554	11.32861108	11.40001799
RN7SL657P	na	7.450741672	7.121226995	7.310245624	7.201539406	7.097772014	7.225278344	6.934804253	6.943677803	7.427905439	7.504830465	6.878218932	7.14055098	7.113064566	7.392429833	6.867017708	7.153180253	7.146464685	7.131081511	6.383934148	7.393995411	7.288619961	7.253237442	7.265587427	7.42122082	7.411979656	7.056969618	7.17905474	7.269318721	6.507226965	7.148738322
RP4-758J18.13	na	8.163700436	7.794918179	7.94669702	7.969170599	7.961849149	7.894089704	7.696520408	7.753570621	7.938516664	7.704715002	8.0068627	7.800776409	7.7839446	7.903261797	7.678153893	8.346489195	8.009069025	7.967484975	7.642564157	8.195760556	8.193092272	8.133766765	8.026595805	7.850119378	7.969679956	7.645702413	7.822056132	7.909543182	7.821695574	8.17997384
ANKRD65	na	7.382188496	6.860821923	7.458669543	7.095705905	7.247678153	7.382632259	7.24788818	7.351695725	6.777427369	7.089132014	7.513018803	7.198623681	7.757628836	5.9049754	7.526654729	7.527425617	8.041861792	8.236264323	7.652305277	8.423968284	7.971409676	8.343819804	7.449235292	7.850119378	8.318440438	7.619667277	7.822056132	7.760504657	8.393745538	7.909696802
RP4-758J18.7	na	5.08120878	4.611246193	5.198522022	5.200954889	4.948171518	4.792879189	5.01056948	4.814494781	5.28315127	5.115372812	5.026765597	4.934282561	5.65902431	4.784857823	4.865237554	5.307960486	5.275483502	4.919284457	5.082773101	4.713817528	4.709834259	5.636866613	5.336492756	5.204776101	5.745759451	5.22126258	5.248752947	5.311015057	5.380875666	5.171082517
TMEM88B	na	4.680817354	4.720709808	4.117750744	4.568590844	5.01272188	4.642588877	4.75402236	4.814494781	4.117750744	4.117750744	4.826429371	4.753551516	4.949898212	4.784857823	4.649225222	4.817687488	4.79793099	4.646291698	4.681753505	4.883726165	5.231606096	5.19436909	4.117750744	4.468820673	4.719986143	4.863171583	4.610064207	5.000410009	4.591717718	4.457505642
RP4-758J18.10	na	5.403664145	5.684367648	5.614191888	5.322174612	5.860765548	5.752467009	5.36173505	5.934766399	5.673042439	5.013479175	5.858473742	5.693237181	5.65902431	5.253944467	5.828305564	5.838862411	6.101358688	6.330149672	5.405696137	6.516446979	5.72049269	6.499094562	5.523823259	5.924901751	6.119362669	5.888783923	5.467249627	5.946656515	6.568068107	5.791749692
VWA1	na	9.262237083	9.652098255	9.930340818	9.794625983	10.70165924	10.15900296	10.04242319	10.42219586	10.56241666	9.654051466	10.63633584	10.2310244	10.9156497	9.589119294	9.93896017	10.00310255	10.7758966	10.95932618	10.54595529	11.01162472	10.93667018	11.3576195	10.70562175	10.62387893	11.21881738	10.23615705	10.40215038	10.7166406	11.49425815	10.38941694
ATAD3C	na	8.249012591	8.170062274	8.26238922	8.11028821	7.759007545	7.850951986	7.866265035	8.289291514	8.007501445	8.045492483	8.422035544	8.255440801	8.457529808	8.326237616	8.048294683	7.990923483	8.195418718	7.902334631	8.181466105	8.332502209	8.049183438	8.25468396	8.230483492	8.39901268	8.290341762	8.153882216	8.0624514	8.159317807	8.061187136	7.903851163
ATAD3B	na	11.79242183	11.50294934	12.00992791	11.68640903	11.25266732	11.44148893	11.38648076	11.16189355	11.55698698	11.69410305	11.44820553	11.46291803	11.47881064	11.50359407	11.39032304	11.51911574	11.53148531	11.42965305	11.4792034	11.55096568	11.55451265	11.50730623	11.69475503	11.52349222	11.73756921	11.91082841	11.58549244	11.80878262	11.28991444	11.42713166
ATAD3A	na	10.79391273	10.74788345	11.12957256	10.86174121	10.20519111	10.47618807	10.53574446	10.51874521	10.77215463	10.71422862	10.59706224	10.77046651	10.74311208	10.6589536	10.44983053	10.70154654	10.52091831	10.24203228	11.02764117	10.45861937	10.88179726	10.50218739	11.0381143	10.89440824	10.94326945	10.91087743	10.88270464	10.73236097	10.39411806	10.59829897
TMEM240	na	6.170933181	5.836381866	6.227465082	6.483258826	6.696994196	6.057214809	6.458104612	6.610163384	6.3939303	6.434921015	6.196768021	6.504592739	6.934444339	6.211567962	6.426636418	5.531827968	6.513638867	6.819565151	5.956891549	6.466386363	6.714179218	6.753097653	6.12591216	6.18878084	6.794975526	6.441854816	6.614539839	6.087391938	6.761766115	6.327320819
SSU72	na	12.43419762	12.48945165	12.66376933	12.36567921	12.20587323	12.33445792	12.37620943	12.29186624	12.38023949	12.48459167	12.39376599	12.50597766	12.29160431	12.52627581	12.25339651	12.52392635	12.27300989	12.18612441	12.64462178	12.26833635	12.38891376	12.23975616	12.68330206	12.39366164	12.44571124	12.53488018	12.55819347	12.43348731	12.36460436	12.1786767
RP5-832C2.5	na	6.540430013	6.873781889	6.459472653	6.468861297	6.624618234	6.508344998	6.515456465	6.584743444	6.248428422	6.507924386	6.785891803	6.577907228	6.213415354	6.761012828	6.224434007	5.79966735	5.936588475	6.013813136	6.085424068	5.926653478	6.36571539	6.054607858	6.688610776	6.642259052	6.549326993	6.540506463	6.414173894	6.068228793	6.507226965	6.252288451
AL645728.1	na	5.223761053	5.430122814	5.075653371	5.243106393	5.01272188	5.150999961	4.893956136	4.879553244	5.28315127	5.065986914	4.529632383	5.539719406	5.4479377	5.253944467	5.224244468	4.923408455	5.228537125	5.237599503	5.225536897	5.286184831	5.073827292	4.947751074	5.250607877	5.033439982	5.186724199	5.277997645	5.145321043	5.38360035	5.457185225	5.433804895
RP11-345P4.11	na	4.517154065	4.117750744	4.117750744	4.117750744	4.117750744	4.117750744	4.117750744	4.117750744	4.117750744	4.117750744	4.117750744	4.117750744	4.117750744	4.117750744	4.117750744	4.117750744	4.117750744	4.726940155	4.117750744	4.117750744	4.117750744	4.117750744	4.117750744	4.117750744	4.117750744	4.117750744	4.117750744	4.117750744	4.117750744	4.117750744
C1orf233	na	8.785041439	8.863747089	8.728423699	8.630493121	8.139437917	8.723581434	8.3541392	8.511747033	8.906752243	8.635177121	8.014867404	8.625361117	8.626347255	8.506116525	8.208531243	8.631182483	8.419619123	8.201924748	8.962916978	7.542304875	8.981880979	8.246664621	8.74889131	8.459690832	8.742916193	8.971743043	8.831600046	8.735302443	8.056050014	8.365435019
RP11-345P4.9	na	8.762940936	8.828328073	9.030530837	8.967895148	8.872359605	8.900223658	8.935714178	8.553653213	8.749338196	8.699651209	8.790893338	8.646115443	8.720905394	8.824905897	8.685322003	8.88576297	8.642208231	8.776527336	8.915472236	8.744144452	8.617492342	8.965429207	8.934986671	9.047155184	9.146499556	8.677821008	8.922530915	8.855184022	8.745403907	8.439848438
MIB2	na	12.08120402	11.72769488	12.19299532	11.95153485	11.94573046	12.07883134	11.97448383	12.15986128	12.09491331	12.06919583	11.8450628	11.80672004	11.96260685	11.95563758	11.79717643	11.65519983	12.084133	12.03420326	11.73319025	11.9481299	12.31163502	12.33306993	12.15208832	12.18159579	12.42733807	12.21361523	12.12883484	12.19211336	11.87768549	12.01467529
MMP23B	na	6.305962929	6.265993016	6.706235045	6.347703876	6.168283388	6.388515654	6.636200766	6.75343924	6.331243802	6.603886367	6.254811821	6.365749873	6.062376062	6.268664911	5.723726869	6.740260584	6.708201863	6.359365718	6.43158592	6.322883671	6.782273599	6.606471833	6.64745436	7.107616894	6.499450969	6.735073695	6.719018373	6.573511937	6.410447875	6.60588716
CDK11B	na	11.13707826	11.22984912	11.34050614	11.07965155	10.89772675	11.3046499	11.22054923	11.20087747	11.13420911	11.26190801	10.97134255	11.08840282	11.23701575	11.23505851	11.16707004	11.32499091	11.11006168	11.08879596	11.01832517	11.31942521	11.08190307	10.87512611	11.23191054	11.25369683	11.11781803	11.28287155	11.14121719	10.80983882	10.78891624	11.04394501
RP11-345P4.10	na	9.350770453	9.459471977	9.266869659	9.356577885	9.125217151	9.514150949	9.553784337	9.246161277	9.405775129	9.457037778	9.026179637	9.318525419	9.283249199	9.256001974	9.404361478	9.34341565	9.307684301	9.527584619	9.222046828	9.351995386	9.554447131	9.17388821	9.195349924	9.288124046	9.358814468	9.313029615	9.3115573	9.008764677	9.040753208	9.618237621
SLC35E2B	na	12.69968198	12.74467003	12.69962979	12.77764656	12.8008193	12.96024425	12.90898923	12.69575935	12.88345091	12.88195863	12.56091726	12.76227656	12.61796954	12.70243399	12.73801297	12.85237747	12.71492192	12.70685582	12.61742494	12.70882049	13.04308849	12.6072666	12.72990421	12.79194745	12.65842935	12.77935219	12.77328018	12.20497334	12.40162404	12.79923927
RP11-345P4.7	na	8.18384357	8.512422726	8.661186618	8.329955839	9.46625137	8.525199152	8.481119112	8.202698804	8.221561708	8.272779993	8.249900266	8.359753185	8.338749653	8.471898958	8.167123996	8.537014285	8.620717023	8.110234785	7.661980092	8.225142178	9.486455905	7.972767808	8.40894161	8.331020781	8.435285491	8.49053089	8.396446272	7.799250047	8.10660964	8.241416303
RP11-345P4.6	na	6.4967209	6.924439442	6.690024158	6.315596493	7.266508115	6.794265297	6.674169308	6.315664711	6.482731278	6.449844487	6.930788714	6.613122335	6.330145971	6.426382657	6.507456022	6.778233312	6.464452361	6.189943906	6.359449498	6.431939444	7.047396551	6.034798005	5.769352842	6.478915925	6.620842204	6.650072005	6.281654624	6.329345049	6.212213442	6.271454476
MMP23A	na	5.347264654	5.251362007	5.139234959	5.008870599	4.877516106	5.230039493	5.01056948	5.264557174	5.110018599	5.248822519	4.698294709	4.934282561	5.130201866	4.861982129	4.649225222	4.923408455	5.228537125	4.550100389	5.349217701	4.713817528	5.231606096	5.276412079	4.99195	5.43460335	5.458873164	5.096006222	4.610064207	5.052201666	4.931550203	4.940698656
CDK11A	na	11.29995739	11.35714409	11.60863958	11.37486129	11.02939707	11.48890395	11.6084619	11.21146613	11.36383932	11.47521477	11.06833918	11.24326644	11.33367596	11.45635927	11.29844894	11.72967053	11.30646471	11.16578865	10.98905719	11.40933416	11.34022917	10.47421668	11.55274081	11.41304416	11.31277047	11.35967816	11.32234371	11.59290278	10.46820647	11.19385686
RP1-283E3.8	na	11.19508866	11.32808555	11.53335446	11.29859508	11.13178895	11.46301875	11.56663288	11.03251552	11.29488423	11.35429018	11.1107834	11.21026047	11.17352594	11.26969611	11.250573	11.51295723	11.21339565	11.10174498	10.98428043	11.30749695	11.36368909	10.37043385	11.31347373	11.31816221	11.28774773	11.34003255	11.24132798	11.60109837	10.42916677	11.0306641
RP1-283E3.4	na	9.161164238	9.318172875	9.570162055	9.297019819	9.346802117	9.465966351	9.649407996	8.998259385	9.483620957	9.291794713	8.902629441	9.17753803	9.168740058	9.189810378	9.260334224	9.450473632	9.151771929	9.085134442	8.931461581	9.219946986	9.370521378	8.0805835	9.121819035	9.184259822	9.273671549	9.494690887	9.200721154	9.477836684	8.693551329	9.242912574
SLC35E2	na	8.461774688	8.362745236	8.29932846	8.375342734	8.557835234	8.491374968	8.623161334	7.839802475	8.468308439	8.531007901	7.94115802	8.556858208	8.256846488	8.590028371	8.544824731	8.738480502	8.247838249	8.240029528	8.375455451	8.160702576	8.102255678	7.923229536	8.356038922	8.293396138	8.39298861	8.432205687	8.089845508	8.375579627	7.708135875	8.339747543
NADK	na	13.98837714	13.79135909	13.99901618	13.70660967	13.07407284	13.76785369	13.94330768	13.69755656	13.97838414	14.13714493	13.35224739	14.06697521	13.47331562	13.82978766	13.62295557	13.90663111	13.50848033	13.51294266	13.67015742	13.0365421	13.93287584	13.49259646	14.04992689	13.78081343	13.61628132	13.97711921	13.67098948	13.47608711	13.36839597	13.36496413
GNB1	na	14.21587351	14.36438121	14.18444072	14.17757531	14.09443813	14.14918799	14.31793792	14.17044	14.30597199	14.22533921	14.10171078	14.27769741	14.13789	14.14312194	14.12851777	14.15059788	14.26822078	14.28886279	14.51157557	14.17406743	14.29263492	14.25483037	14.33133145	14.25107588	14.23029951	14.23453823	14.1575777	14.21841589	14.36383087	14.17170389
RP1-140A9.1	na	5.403664145	5.864578261	5.306784557	5.322174612	5.777342328	4.856002448	6.088362207	5.374855953	5.495857107	5.162085994	5.186579967	5.202210734	5.626524786	5.159201328	4.951206961	5.368668993	5.404110197	4.86115572	5.51017755	5.331310593	5.44718622	4.435165111	4.694986252	5.151315737	5.516889713	4.863171583	5.29646803	5.68630209	4.862244704	5.063897824
CALML6	na	6.170933181	6.58799739	6.588479242	6.511597494	6.229765076	6.618338658	6.217777738	6.166089662	6.605783563	5.834943143	5.69165803	5.693237181	6.015698481	6.506520178	5.525036586	5.425931172	5.961505028	6.402011912	6.085424068	6.360244788	6.782273599	6.456506508	6.281484318	6.351426673	6.337560757	5.97996215	6.199432944	6.264701114	5.954236498	6.705706723
TMEM52	na	6.082548251	6.160528294	6.05483877	6.104285559	6.081433705	5.963814332	6.068752911	6.361943188	6.46833588	6.668487261	5.778012905	5.762881056	6.809868675	6.110401856	6.487704612	5.628300773	6.576537751	6.173386525	5.887251094	6.935897229	6.212332643	6.644635671	7.074875493	7.140178611	6.512094693	6.521348425	6.241194604	6.674672061	6.306050343	6.213086706
CFAP74	na	7.039172775	7.066176833	6.588479242	7.049129443	6.738644056	6.773473115	6.74707326	6.571851944	7.200922727	6.972767729	7.061952	6.822177123	7.026616989	7.180481046	6.881994236	6.986403566	7.495543539	6.809251894	6.815868858	6.899271302	6.755440732	6.644635671	7.064622056	6.53003171	7.003258229	6.976334319	7.049531396	6.6500802	6.824787657	6.719387679
RP11-547D24.1	na	4.805225967	5.030218966	4.751324263	4.952920768	4.877516106	5.1086951	4.569470417	4.742127266	5.321866089	5.065986914	5.026765597	4.849981219	4.949898212	4.784857823	4.951206961	5.098361257	4.947069242	4.86115572	5.349217701	4.954929325	5.182046116	5.104200176	4.694986252	5.094420931	4.789874855	4.863171583	4.962487151	5.000410009	5.208166686	5.266804973
GABRD	na	4.999892022	5.14771153	5.651760439	5.200954889	5.445286374	5.1086951	4.75402236	5.093968194	4.752623877	5.289351435	5.383658877	5.950220303	5.690621334	4.784857823	5.334816859	4.117750744	6.123229769	5.614425387	5.289353791	5.494006514	5.592237401	5.886512641	4.99195	5.43460335	5.488275667	5.331568072	5.028082783	5.575069817	5.88045676	5.642995781
RP11-547D24.3	na	4.517154065	4.117750744	4.117750744	4.117750744	4.460660399	4.117750744	4.117750744	4.117750744	4.117750744	4.117750744	4.117750744	4.117750744	4.117750744	4.117750744	4.117750744	4.117750744	4.117750744	4.550100389	4.517822267	4.117750744	4.117750744	4.117750744	4.117750744	4.613028788	4.117750744	4.117750744	4.117750744	4.117750744	4.117750744	4.117750744
PRKCZ	na	8.890720414	8.93510187	9.147780477	8.945535388	9.137902619	9.008430934	9.17744414	8.843283976	9.215604889	9.321335103	8.990215285	8.929468505	9.287828394	9.474953503	8.934341822	9.076213564	9.034881692	9.138435515	8.656309553	8.912820721	9.427583735	9.46510924	8.849363946	8.968913661	9.019865992	8.839766816	9.123551542	8.999335802	9.01195104	8.865585603
RP5-892K4.1	na	7.024142753	7.264761981	7.486571459	7.184446481	7.357055268	7.210060698	7.304492036	7.001688251	7.149011085	7.419201822	7.394656419	7.33925161	7.271420279	7.122090287	6.881994236	7.494161117	7.309347653	7.028919854	6.60682808	6.69994373	7.152996556	7.203877729	7.012192166	7.016880377	7.096741924	7.056969618	7.158283261	7.269318721	7.171733379	7.300020896
RP11-181G12.2	na	7.272678876	7.472782949	7.784530997	7.533043219	7.514569145	7.474338166	7.447573475	7.048247403	7.406048326	7.797840255	6.930788714	7.467114376	7.487905	7.826854178	7.478832507	7.365029204	7.362611187	7.315446739	6.780161104	7.411263318	7.795430795	7.933275587	7.105191561	7.129408708	7.012020753	7.181798644	7.02672598	7.50955802	6.976317914	7.18811479
C1orf86	na	11.05318846	10.98464383	11.31760987	10.8827908	10.88650481	10.88525989	10.91167824	10.85544091	10.95585138	10.86884024	10.46513319	10.7447645	11.09802191	10.89698987	10.74149988	10.74306617	10.67716763	10.81204571	10.83308606	10.94572222	11.19753935	11.17645085	11.063653	10.99788985	11.16052185	11.08935302	11.0669678	10.97511234	11.03561824	10.77913414
RP11-181G12.4	na	4.805225967	4.611246193	4.931451083	4.752793161	5.01272188	4.91374734	4.827717683	5.50544964	4.826163236	4.896504915	4.698294709	4.753551516	5.232248085	5.492888593	4.766869136	4.117750744	5.071160497	5.070716039	4.517822267	5.455659492	5.278669442	5.150431657	5.10486631	4.814823778	5.186724199	5.096006222	5.248752947	5.100921403	5.298356569	4.940698656
AL590822.1	na	4.517154065	4.117750744	4.485494768	4.437188649	4.601570194	4.117750744	4.75402236	4.117750744	4.437102478	4.117750744	4.529632383	4.849981219	4.602594299	4.453525513	4.494616193	4.524486013	4.708146524	4.726940155	4.517822267	4.463514906	4.799866688	4.748817488	4.590099088	4.117750744	4.789874855	4.493557465	4.610064207	4.746673164	4.453646052	4.117750744
SKI	na	12.74118796	12.551155	12.80992233	12.82955244	13.09534669	12.79669623	12.91861324	12.79564277	12.66879893	12.66330599	12.93408306	12.7306221	12.84489747	12.57175711	12.72740685	12.69082637	13.26377949	13.33883294	12.79675276	13.14440835	13.02916743	13.62288013	12.97468345	12.82867545	13.216827	13.04099847	12.92109277	13.08191727	13.4094618	12.80314964
MORN1	na	9.281006125	9.427576639	9.587288262	9.328066775	9.268225245	9.247953776	9.089207772	9.226393708	9.022775681	9.361699687	9.041879835	9.230666237	9.315002022	9.492097709	9.00638277	9.406828694	9.273702424	9.176175292	9.135003671	9.351995386	9.383398639	9.543912727	9.216012811	9.304729272	9.413445034	9.028547456	9.302250849	8.78281203	9.209357054	9.140216751
RP4-713A8.1	na	5.403664145	5.201001536	5.356682599	5.430067437	5.229983147	5.267164827	5.112155755	5.264557174	5.28315127	4.671713438	5.598282298	5.360853532	5.36715975	4.784857823	4.649225222	5.673588368	5.443593521	5.666124564	4.806361999	5.080119393	5.779635061	6.220224782	4.782834748	4.967480523	5.104373221	5.160832261	4.610064207	5.052201666	4.994882883	5.353785049
RP4-740C4.5	na	7.393847508	7.09946656	7.540778403	7.049129443	7.139341309	7.269966566	6.934804253	7.228433468	6.844873989	7.022439733	7.061952	6.990463734	7.353232154	7.540214757	6.954536761	7.263090613	7.300271332	7.26412635	7.042896091	7.276287835	7.26063978	7.99690741	6.877647245	7.263348883	7.438012667	7.329054481	7.158283261	7.082852272	7.030455781	7.13871878
RP4-740C4.7	na	5.403664145	5.836381866	5.493190018	5.700426498	5.405758845	5.983063291	5.466123847	5.33944111	5.429734613	5.436621224	6.226114999	5.656773916	5.780541865	5.456734307	5.794464216	6.017833077	5.443593521	5.237599503	5.850877503	5.667777799	5.86315011	5.31492649	5.294500482	4.722877485	5.397473084	5.790195373	5.505883419	5.763156953	5.380875666	5.610779875
RER1	na	12.62519006	12.58381885	12.71941635	12.65951153	12.49701393	12.69893954	12.69383073	12.74152969	12.77634193	12.70010034	12.5061463	12.64213326	12.60565236	12.61953464	12.57179634	12.59755387	12.65177126	12.64787096	12.65517827	12.67451613	12.76090509	12.75704314	12.74478078	12.67807226	12.72959205	12.72535535	12.70633557	12.65901978	12.63436341	12.6649392
PEX10	na	10.78627464	10.78609677	11.00213934	10.86306585	10.85384278	10.81629985	10.83514206	11.01994892	11.00345125	10.85544977	10.85962738	10.94278885	10.98843837	10.81008134	10.74350662	10.68337992	10.85840408	10.92009527	11.0322767	10.99472092	10.96548442	10.99270662	10.96951689	10.99788985	11.04528207	10.95459753	10.92042512	11.03280227	11.15047373	10.87291091
PLCH2	na	9.464591953	8.979801207	9.923615497	9.157052375	9.476271889	9.520252583	8.899838194	9.502654957	9.160633645	9.646293604	9.041879835	9.244327618	8.783904715	8.948829302	9.185491292	9.594889232	9.108721105	8.39997902	8.78513434	8.962988391	9.527634342	9.595201979	9.097275348	9.139993113	9.175533407	9.862947275	9.556248879	9.479532122	9.104145762	9.162325585
RP3-395M20.2	na	4.805225967	4.611246193	5.254199069	4.892468065	5.405758845	4.54706049	4.669879153	5.50544964	5.00863662	5.248822519	4.529632383	5.078953993	5.232248085	4.696749665	5.385756581	5.913618205	4.947069242	4.646291698	4.117750744	5.18899216	5.129613879	5.31492649	5.294500482	5.151315737	5.332152773	5.025825748	5.145321043	5.19081555	4.591717718	5.266804973
RP3-395M20.3	na	5.556581744	5.582504742	5.198522022	4.892468065	4.708941685	5.550774231	4.893956136	5.224805038	5.558130052	5.115372812	5.598282298	5.202210734	4.710187369	5.107807801	4.865237554	5.838862411	5.179101839	4.646291698	4.117750744	4.954929325	5.522141898	5.150431657	5.204577973	5.033439982	4.963475816	4.765065453	4.890672154	5.232608691	5.053465959	5.063897824
PANK4	na	11.10848726	11.16688344	11.2439602	11.31514243	10.90219119	11.25431603	11.18004316	11.09756764	11.16190356	11.23009665	11.02953313	10.94613398	11.02726777	11.16970644	11.07525161	11.29100314	11.25401978	11.07992376	11.03135079	11.13567427	11.23647889	11.23721902	11.46634173	11.25308626	11.23084407	11.42329602	11.35587921	11.25880765	11.13053623	11.17164381
HES5	na	6.4967209	5.617492895	6.706235045	6.178635407	6.20959482	5.944260712	6.428478004	6.44990584	5.983429118	6.094117059	6.310375689	6.25681144	6.47123735	6.708432137	5.98460793	6.339961953	6.481049519	6.870003902	5.734600606	6.378535644	6.597622577	6.130878692	6.715373651	6.389119255	6.263772597	6.59639833	6.991801709	6.264701114	5.88045676	6.308962247
RP3-395M20.12	na	7.358577546	6.886621347	7.504871854	6.789470338	6.696994196	7.022025261	6.782118178	6.963285174	6.940235586	7.070400259	6.602190974	7.003607156	7.059665741	7.20878871	6.968600448	6.740260584	7.186525062	7.446004934	7.157718495	6.685565181	7.251187975	7.195479719	7.265587427	6.981270227	7.411979656	7.392150682	7.239584922	7.245304457	7.209610544	7.055867424
RP3-395M20.8	na	11.04498206	11.15590052	11.61804016	11.27490615	11.028036	11.35456705	11.18004316	11.16656544	11.31243446	11.4567125	10.83170284	11.49353233	11.18153983	11.14764806	11.02828855	11.55085651	11.07039165	11.41769043	10.86461937	11.12794341	11.53926064	11.57510626	11.37698525	11.45187215	11.30447769	11.14022039	11.18361918	11.04772825	10.92000092	11.05185526
TNFRSF14	na	12.93471923	12.79321473	13.0271773	12.98438923	12.61456812	13.02614255	12.61670352	12.80232893	13.04904668	12.98868386	12.78217669	12.74941084	12.89655372	12.9197446	12.58192439	13.05528527	12.82589475	12.80116072	12.74968111	12.77569356	13.03002013	12.97908245	13.04656311	12.98281733	13.05532449	13.11645586	12.82147491	12.90676036	12.75192425	12.84377096
RP3-395M20.7	na	6.142146436	6.489062636	6.706235045	6.61933524	6.125598155	6.533575758	6.252483824	6.683683724	6.866641516	6.655810569	6.135987667	6.541749156	6.658382026	6.72176805	6.340583786	6.681248662	6.430625647	6.330149672	6.11560497	6.284428247	6.347495952	6.442003252	6.469038673	6.407570337	6.217408892	6.194865821	6.111610361	6.16127804	6.192603296	6.575964174
RP3-395M20.9	na	5.690719641	5.684367648	5.449645809	5.962626835	5.555713946	5.752467009	5.899704689	5.675792494	5.463313504	5.905033285	5.645932041	5.728580269	6.062376062	5.745944728	5.385756581	5.717150107	5.363048287	5.8086033	5.734600606	5.601497362	5.592237401	5.792904147	5.557619642	5.870267773	5.855696298	5.331568072	5.198497973	5.632057377	5.774509354	5.972937162
FAM213B	na	10.64380218	10.96701001	11.22767675	10.89514519	10.33305496	10.69011476	10.51896868	10.7438509	10.87416584	10.71422862	11.03346105	10.85208432	10.90823897	10.73609638	10.35194171	10.85225542	10.68580159	10.83827971	11.21462935	10.81219558	10.72126903	10.91476352	10.95730589	10.98028972	10.93989189	11.15003168	11.1102435	10.85492585	10.98335342	10.81211066
MMEL1	na	8.400045513	8.916826006	9.13035194	8.724010596	8.279163028	8.525199152	8.372981666	8.403062254	8.60462342	8.63831379	8.51507862	8.835067656	8.589684354	8.291757149	8.105813458	8.690698995	8.561784343	8.857046725	8.911446985	8.449065338	8.624749764	8.77265145	8.84642021	8.841320897	8.842887114	8.981931639	9.096881118	8.740973963	8.831876658	8.769579729
RP13-436F16.1	na	4.117750744	4.611246193	4.636430492	4.668808324	4.117750744	4.856002448	4.569470417	4.879553244	4.437102478	4.570977136	4.529632383	4.117750744	4.710187369	4.931264382	4.494616193	4.817687488	4.79793099	4.86115572	4.681753505	4.117750744	4.461182898	4.748817488	4.590099088	4.468820673	4.545129679	4.493557465	4.890672154	4.819548448	4.117750744	4.457505642
TTC34	na	6.812312418	7.303214942	7.278589921	6.834435166	6.999451687	6.884127204	6.529419049	7.204068731	6.844873989	6.730160059	6.981436377	6.936609792	6.992764716	6.490872406	6.013617955	7.581188542	6.651253734	6.947060213	6.724793853	6.861648884	6.657149493	6.644635671	6.990654543	7.005111355	6.931094315	6.667501805	6.881425569	7.036768692	6.522697267	7.066496689
RP11-740P5.2	na	4.117750744	4.117750744	4.117750744	4.117750744	4.117750744	4.117750744	4.117750744	4.117750744	4.117750744	4.117750744	4.117750744	4.117750744	4.117750744	4.117750744	4.117750744	4.117750744	4.117750744	4.117750744	4.117750744	4.117750744	4.117750744	4.117750744	4.117750744	4.117750744	4.117750744	4.117750744	4.117750744	4.117750744	4.117750744	4.117750744
RP11-740P5.3	na	4.117750744	4.117750744	4.117750744	4.117750744	4.117750744	4.117750744	4.117750744	4.117750744	4.117750744	4.117750744	4.117750744	4.117750744	4.117750744	4.117750744	4.117750744	4.117750744	4.117750744	4.550100389	4.117750744	4.117750744	4.117750744	4.117750744	4.117750744	4.117750744	4.117750744	4.117750744	4.117750744	4.117750744	4.117750744	4.117750744
ACTRT2	na	4.117750744	4.117750744	4.117750744	4.117750744	4.117750744	4.117750744	4.117750744	4.117750744	4.117750744	4.117750744	4.117750744	4.117750744	4.117750744	4.117750744	4.117750744	4.117750744	4.117750744	5.1580681	4.117750744	4.117750744	4.117750744	4.117750744	4.117750744	4.117750744	4.117750744	4.117750744	4.117750744	4.564212174	4.117750744	4.117750744
LINC00982	na	6.864154939	6.43671599	6.706235045	6.991101826	7.891379644	6.653101047	6.252483824	7.55728372	7.361292475	6.931709988	7.331536927	6.822177123	7.914655897	7.316638501	7.367562282	6.796832603	7.463463486	8.674659001	7.238048915	8.109082375	8.785532839	8.540173282	6.829725213	7.273141615	8.129080159	7.056969618	8.272980719	8.163555752	8.910609809	7.158686672
PRDM16	na	7.472873509	7.965323149	7.643347098	8.188728187	8.708442034	7.389383744	7.743799578	8.110533729	7.918179028	7.820200571	8.385528516	8.113374066	8.505573275	7.903261797	8.265682823	7.958910583	9.090613241	9.855865927	7.661980092	8.860840626	9.007072644	9.507561773	7.968021759	8.463928401	8.700897187	8.141784816	9.019463292	9.036686295	9.545160108	8.074791208
RP1-163G9.2	na	4.117750744	4.611246193	4.751324263	4.117750744	4.601570194	4.117750744	4.569470417	4.117750744	4.437102478	4.117750744	4.529632383	4.486801244	4.949898212	4.117750744	4.649225222	4.524486013	4.947069242	4.86115572	4.117750744	4.804434894	4.602303996	5.31492649	4.590099088	4.722877485	5.104373221	4.117750744	4.719272426	4.663477188	5.254334235	4.117750744
RP11-193J6.1	na	5.954159686	5.807506241	5.790825732	6.178635407	5.590160854	5.944260712	5.676220735	5.800537991	5.777438895	5.927525812	5.858473742	5.828625614	5.89070053	5.97728586	5.759628296	6.017833077	6.227307966	6.03257251	5.225536897	5.84645356	6.149796992	5.717510099	5.741391122	5.689577235	5.698736611	5.790195373	5.915205335	6.0290054	5.828655712	5.47160836
RP11-22L13.1	na	4.909150753	5.14771153	5.139234959	5.061126066	5.963727732	5.630677101	5.397720247	5.093968194	5.110018599	4.896504915	5.969933244	5.360853532	5.279335887	5.053139996	5.794464216	5.098361257	6.165878171	6.535034892	5.225536897	5.873780473	5.808128127	6.054607858	5.204577973	5.151315737	5.722486054	5.277997645	5.680911053	5.925182725	6.250564041	4.870649687
ARHGEF16	na	6.199088818	6.522856124	6.738090692	6.670149231	6.548159907	6.416091947	6.501347124	6.953516131	6.592652737	6.68104697	6.072168409	6.96379795	7.308368915	6.773848469	6.673287595	6.554938041	5.961505028	7.155496223	6.500011036	7.0624843	7.549272695	7.463143533	6.531174105	7.005111355	6.864712606	6.441854816	6.567177621	6.6500802	6.537991438	6.77278283
RP11-168F9.2	na	4.909150753	5.509010157	5.006840243	5.008870599	5.555713946	5.267164827	4.893956136	5.093968194	5.060879272	5.401761668	5.186579967	4.117750744	5.074385183	4.931264382	5.028316468	5.173709086	4.947069242	5.023395242	4.517822267	4.804434894	5.278669442	5.455659778	4.928817901	4.117750744	4.852728535	5.160832261	4.610064207	4.819548448	5.053465959	5.119148106
MEGF6	na	12.37104827	12.25226278	12.60536444	12.36847988	11.99706369	12.30186283	12.18211101	12.2897266	12.54827492	12.66829199	11.85730203	12.22505786	12.0793785	12.13450918	11.87749024	12.2268699	12.0955167	12.35483169	11.89004121	11.95833726	12.78211546	12.67025106	12.4194386	12.40744501	12.51940309	12.34852533	12.39033969	12.16814726	12.06057674	12.27079306
MIR551A	na	4.517154065	4.812338336	4.751324263	4.668808324	4.117750744	5.06419892	4.893956136	4.879553244	4.668660853	5.115372812	4.698294709	4.486801244	4.46138961	4.591548383	4.649225222	4.817687488	4.600916489	4.117750744	4.517822267	4.605578899	4.602303996	5.236287935	4.694986252	4.468820673	4.910229369	4.493557465	4.719272426	4.434073879	4.696955697	4.117750744
RP11-46F15.2	na	5.919874326	6.138357885	7.246205609	6.52554541	5.860765548	6.730918247	5.853541861	6.597513118	6.362959209	6.30906772	6.166737612	6.060873328	6.172049167	6.681362906	6.224434007	6.532689331	6.056450751	5.915513497	6.14508656	6.11809115	6.808591967	6.456506508	6.403871379	6.370407398	5.896992755	6.767646878	6.518091894	6.264701114	6.152463466	6.290342867
TPRG1L	na	11.86050606	11.92362523	12.20239968	11.80106809	11.88800873	12.22273743	11.88338855	12.05346434	11.87994211	12.05784178	11.79850656	11.96966379	11.96403705	12.00056607	11.81063719	12.15222896	11.96009106	11.7679235	12.14284743	11.97423288	12.08980341	11.70730712	12.22604655	12.0723211	11.95141295	12.19514536	12.14713059	11.98583221	12.24439115	11.92887123
WRAP73	na	11.92104454	11.79461699	11.81208636	11.84730972	11.10492901	11.53631532	11.8238569	11.54582193	11.79579527	12.14130968	11.49809015	11.8363148	11.53714642	11.47706565	11.64178805	11.9076457	11.39757501	11.56596322	11.58584259	11.46817605	11.70860341	11.59137258	11.91908387	11.54110523	11.49026954	11.71527404	11.72644032	11.50537135	11.19653141	11.40414342
TP73	na	8.143269943	8.279226057	7.906136967	8.218108946	7.842389968	7.429228702	8.11976294	8.498602911	8.036076714	8.574241469	7.632725093	8.29808053	8.386592449	7.707255108	7.90433853	8.133902916	8.49640072	8.034142227	8.272336299	8.1908045	8.173398449	8.0159298	8.021368962	8.174207623	8.36295832	7.974437511	8.41386632	7.904480004	7.591865452	7.819393725
RP5-1092A11.5	na	5.223761053	5.030218966	4.847429265	5.110277314	4.601570194	4.792879189	4.75402236	4.814494781	5.200674536	4.756127865	5.110384517	5.539719406	4.800271669	4.861982129	4.951206961	4.817687488	5.363048287	4.973106314	5.405696137	4.804434894	5.073827292	4.748817488	4.782834748	5.033439982	4.852728535	5.277997645	4.962487151	4.663477188	4.862244704	4.597139305
RP5-1092A11.2	na	4.680817354	5.201001536	4.636430492	5.008870599	4.708941685	4.722687544	5.285626247	5.139757379	4.826163236	4.83005793	4.529632383	5.078953993	4.800271669	4.591548383	4.951206961	4.923408455	5.179101839	4.86115572	4.517822267	4.804434894	4.949408765	4.821932149	5.10486631	4.117750744	4.963475816	4.765065453	5.028082783	4.819548448	4.117750744	4.117750744
TP73-AS1	na	10.97663551	10.94165388	11.13394795	11.32478824	11.30417741	11.22100576	11.18004316	10.97626627	11.16405335	11.26899516	11.12557868	11.20956475	11.36703327	11.09628092	11.04302759	11.06551599	11.31149427	11.21714797	11.08141364	11.55913294	11.22401299	11.52228285	11.15023359	11.34190003	11.42613868	11.08542534	11.20685587	11.21166864	11.39898811	11.17406178
TP73-AS1	na	5.457126027	5.201001536	5.139234959	5.588351907	5.833599841	5.752467009	5.432483764	5.565189393	5.321866089	5.653238851	5.598282298	6.006774361	5.690621334	5.340055373	5.525036586	5.307960486	5.885182247	5.198697393	6.085424068	5.374468576	5.889746104	5.519472678	5.452873938	5.51372324	6.013127023	5.604903503	5.680911053	6.0290054	5.457185225	5.577609065
CCDC27	na	5.732135113	5.14771153	6.000867575	5.496204453	5.65601808	5.150999961	5.285626247	5.800537991	5.558130052	5.927525812	5.441521925	5.79620884	5.593058743	6.04560668	5.608778366	5.876817094	5.404110197	5.442994665	5.650114697	5.818490823	5.485322935	5.19436909	5.683368634	5.689577235	5.365342055	5.47703201	5.29646803	5.347966952	5.493350041	5.543412292
SMIM1	na	10.9823768	9.84148126	10.95345948	10.50072196	10.15991999	10.33281048	9.84923379	10.93060913	10.44266546	10.89721561	10.56349705	10.48442838	10.52206592	11.20361963	10.06147388	10.75471266	10.77508768	9.718648317	10.66297248	10.97114993	10.60612626	9.131068452	11.38308385	10.10950531	10.42445613	10.68136827	10.62832927	10.29197561	10.07931827	10.04952268
LRRC47	na	11.6625666	11.49168883	11.77147643	11.51374116	11.53776998	11.44389706	11.38509298	11.62414288	11.58734002	11.69184472	11.52484365	11.51170671	11.50164114	11.92161339	11.34346447	11.68472064	11.5367443	11.25566109	11.6968645	11.8528603	11.72090721	11.39426272	11.83408501	11.44493841	11.55976099	11.65718823	11.51025106	11.42806597	11.52327674	11.3485001
RN7SL574P	na	5.403664145	5.617492895	5.651760439	5.395360061	5.938787887	5.630677101	5.922144839	5.752226274	5.726412436	5.653238851	5.645932041	5.497760313	5.36715975	6.287153662	5.480620454	5.673588368	5.961505028	5.560224659	5.349217701	6.001923044	5.86315011	5.455659778	6.299681717	5.656541234	5.516889713	5.277997645	5.712878142	5.483638123	5.59509566	5.898569996
RP1-286D6.5	na	8.472718468	8.407126272	8.538687706	8.234631365	8.039898019	8.333672783	8.357927543	8.352796093	8.512946819	8.500295969	7.957869599	8.21149367	8.103792862	8.509868633	8.03519248	8.547787443	8.23373112	8.29172957	8.22762135	8.55687054	8.503988024	8.142441667	8.609941146	8.307621307	8.349407072	8.218650935	8.506071842	8.146528199	8.207305744	8.369671902
CEP104	na	10.89071183	11.02638955	10.79302698	11.26441866	11.14942169	11.19883912	11.27900337	11.27437825	11.33646091	11.21811496	10.87831191	11.2648582	11.31193769	11.00969151	11.30797197	10.92208879	11.05381292	11.08358363	10.78005141	11.06860227	10.908011	11.33894283	10.93256934	11.12412907	10.99788679	10.95545855	11.08334871	11.21624922	10.85521103	11.37343735
DFFB	na	9.026732714	9.089912318	9.245446257	9.113156322	8.969266058	9.172454671	8.90243064	9.17575417	9.333073641	9.218323519	9.139958693	9.011677735	9.406265532	9.20144194	9.167653181	9.204149634	9.077538186	9.11816793	9.096532605	9.033726185	9.227868444	9.122349555	9.067259751	9.232175697	9.186985005	9.23285709	9.252380411	9.238473711	9.032955049	9.340926019
C1orf174	na	10.8047546	10.5869117	10.59566983	10.92272045	10.63258658	10.76457577	10.70918404	10.82948841	10.79453057	10.37920864	10.38438633	10.49816809	10.8241045	10.76379745	10.70695104	10.38373588	10.65359442	10.81770759	10.69021478	10.40311286	10.86660128	10.65194899	10.73929358	10.80558865	10.53305659	10.93027772	10.80252078	10.81118522	10.54872596	10.65998075
LINC01134	na	7.024142753	7.066176833	7.439757835	7.058569959	6.792276245	7.225278344	6.955302196	7.204068731	7.299319644	7.374360791	7.138072	7.079964012	7.113064566	7.20878871	7.188221708	7.195411872	7.007722827	6.860062685	6.850673202	6.809834197	7.251187975	6.906415837	7.192385957	7.203114838	7.046529466	7.003735257	7.219696808	7.017899971	6.748806903	7.12862699
LINC01346	na	4.517154065	4.117750744	4.117750744	4.117750744	4.117750744	4.117750744	4.437814377	4.659517629	4.568469714	4.438886292	4.117750744	4.63826341	4.46138961	4.117750744	4.117750744	4.117750744	4.600916489	5.310905478	4.517822267	4.713817528	4.117750744	4.435165111	4.117750744	4.468820673	4.117750744	4.117750744	4.117750744	4.117750744	4.117750744	4.597139305
RP13-614K11.2	na	4.117750744	4.117750744	4.117750744	4.117750744	4.460660399	4.117750744	4.117750744	4.117750744	4.568469714	4.117750744	4.117750744	4.117750744	4.117750744	4.117750744	4.117750744	4.117750744	4.117750744	4.550100389	4.517822267	4.117750744	4.117750744	4.117750744	4.117750744	4.117750744	4.117750744	4.117750744	4.117750744	4.117750744	4.117750744	4.457505642
RP11-374C13.1	na	4.117750744	4.117750744	4.751324263	4.437188649	4.460660399	4.117750744	4.437814377	4.659517629	4.437102478	4.117750744	4.698294709	4.63826341	4.602594299	4.453525513	4.649225222	4.524486013	4.600916489	4.726940155	4.517822267	4.463514906	4.461182898	4.435165111	4.694986252	4.117750744	4.545129679	4.493557465	4.810690177	4.434073879	4.591717718	4.117750744
RP5-1166F10.1	na	4.117750744	4.611246193	4.117750744	4.117750744	4.117750744	4.117750744	4.569470417	4.117750744	4.117750744	4.117750744	4.117750744	4.117750744	4.117750744	4.117750744	4.117750744	4.117750744	4.117750744	4.117750744	4.117750744	4.117750744	4.117750744	4.117750744	4.117750744	4.117750744	4.117750744	4.117750744	4.117750744	4.117750744	4.117750744	4.117750744
RP1-37J18.1	na	4.117750744	4.117750744	4.117750744	4.117750744	4.117750744	4.117750744	4.117750744	4.117750744	4.117750744	4.117750744	4.117750744	4.117750744	4.117750744	4.117750744	4.117750744	4.117750744	4.117750744	4.117750744	4.117750744	4.117750744	4.117750744	4.117750744	4.117750744	4.117750744	4.117750744	4.117750744	4.117750744	4.117750744	4.117750744	4.117750744
RP1-37J18.2	na	4.117750744	4.117750744	4.117750744	4.117750744	4.117750744	4.117750744	4.117750744	4.117750744	4.117750744	4.117750744	4.117750744	4.117750744	4.117750744	4.117750744	4.117750744	4.117750744	4.117750744	4.117750744	4.117750744	4.117750744	4.117750744	4.117750744	4.117750744	4.117750744	4.117750744	4.117750744	4.117750744	4.117750744	4.117750744	4.117750744
AJAP1	na	6.428358984	6.43671599	6.516284804	6.834435166	7.348257919	6.720069531	6.955302196	6.953516131	6.970616931	6.942088942	6.439807856	6.922813096	7.290015827	6.824023733	7.200126351	6.554938041	7.549992662	8.068461696	5.51017755	7.718631299	7.132505114	8.102983837	6.59056406	6.828910252	7.567343673	6.441854816	7.28810785	7.61903601	7.36008787	6.69188726
AL137795.1	na	4.117750744	4.117750744	4.117750744	4.117750744	4.117750744	4.117750744	4.117750744	4.117750744	4.117750744	4.117750744	4.117750744	4.117750744	4.117750744	4.117750744	4.117750744	4.117750744	4.117750744	4.117750744	4.117750744	4.117750744	4.117750744	4.117750744	4.117750744	4.117750744	4.117750744	4.117750744	4.117750744	4.117750744	4.117750744	4.117750744
RP11-542C10.1	na	5.457126027	4.964478213	5.075653371	5.200954889	5.072416991	4.856002448	5.01056948	4.994123256	5.060879272	5.115372812	5.110384517	5.078953993	5.182662032	4.591548383	5.163664686	5.173709086	5.228537125	5.070716039	4.681753505	5.136245167	4.878653021	5.104200176	5.10486631	5.094420931	5.186724199	5.025825748	5.248752947	4.663477188	4.994882883	4.940698656
RP1-58B11.1	na	4.117750744	4.117750744	4.117750744	4.117750744	4.117750744	4.117750744	4.117750744	4.117750744	4.117750744	4.117750744	4.117750744	4.117750744	4.117750744	4.117750744	4.117750744	4.117750744	4.117750744	4.726940155	4.117750744	4.117750744	4.117750744	4.117750744	4.117750744	4.117750744	4.117750744	4.117750744	4.117750744	4.117750744	4.117750744	4.117750744
MIR4417	na	4.117750744	4.117750744	4.117750744	4.117750744	4.117750744	4.117750744	4.117750744	4.117750744	4.117750744	4.117750744	4.117750744	4.117750744	4.117750744	4.117750744	4.117750744	4.117750744	4.117750744	4.117750744	4.117750744	4.117750744	4.117750744	4.117750744	4.117750744	4.117750744	4.117750744	4.117750744	4.117750744	4.117750744	4.117750744	4.117750744
RP11-154H17.1	na	4.117750744	4.117750744	4.117750744	4.117750744	4.117750744	4.421876435	4.117750744	4.117750744	4.117750744	4.117750744	4.117750744	4.117750744	4.117750744	4.117750744	4.494616193	4.117750744	4.117750744	4.550100389	4.117750744	4.463514906	4.117750744	4.117750744	4.117750744	4.468820673	4.420503672	4.64774039	4.117750744	4.564212174	4.117750744	4.117750744
AL356693.1	na	4.117750744	4.117750744	4.117750744	4.117750744	4.117750744	4.117750744	4.117750744	4.117750744	4.117750744	4.117750744	4.117750744	4.117750744	4.117750744	4.117750744	4.117750744	4.117750744	4.117750744	4.117750744	4.117750744	4.117750744	4.117750744	4.117750744	4.117750744	4.117750744	4.420503672	4.117750744	4.117750744	4.117750744	4.117750744	4.117750744
MIR4689	na	4.805225967	4.611246193	4.636430492	4.117750744	4.708941685	4.117750744	4.437814377	4.117750744	4.568469714	4.570977136	4.117750744	4.486801244	4.117750744	4.117750744	4.117750744	4.691087842	4.876503233	4.550100389	4.117750744	4.117750744	4.799866688	4.565746261	5.250607877	4.117750744	4.719986143	4.765065453	4.719272426	4.117750744	4.591717718	4.117750744
NPHP4	na	10.86711421	10.91354439	11.09483163	10.94790705	10.76267287	10.91680909	10.9757775	10.78831592	10.91303251	10.85813783	10.61158703	10.93523382	10.88728405	10.94063815	10.52991509	11.08132604	11.02143751	10.70545843	10.78005141	11.18866042	10.98320535	11.17960332	11.1959869	11.09171282	11.13120673	10.93290311	11.11157517	10.92438056	10.76638418	10.71913256
AL356261.1	na	4.680817354	4.467551015	4.636430492	4.117750744	4.117750744	4.54706049	4.437814377	4.117750744	4.117750744	4.570977136	4.529632383	4.117750744	4.117750744	4.453525513	4.117750744	4.691087842	4.600916489	4.797608407	4.117750744	4.117750744	4.117750744	4.435165111	4.117750744	4.117750744	4.640236862	4.117750744	4.610064207	4.434073879	4.453646052	4.117750744
KCNAB2	na	13.89850446	14.04875007	13.91909468	13.69540733	13.34105375	13.86733711	13.76211635	13.67076882	13.84932732	14.03320671	13.2324287	13.86421796	13.53812244	13.78973846	13.56683575	13.82433756	13.53356653	13.41207794	13.73854984	12.95932867	13.69199349	13.56620046	13.87381913	13.56424353	13.68075969	13.93091983	13.54446242	13.56395945	13.12952392	13.33812894
CHD5	na	6.199088818	6.76651807	6.552865546	6.248919489	6.168283388	6.287191857	7.090901079	7.001688251	6.919605065	6.325472088	6.878218932	6.541749156	7.233474901	6.975529775	6.851876892	6.64043846	6.033382238	6.777839538	6.11560497	6.809834197	7.232091522	7.369553597	6.018090548	6.461434286	6.365952777	6.290151713	6.802619495	6.449829593	6.582858581	6.514049988
RPL22	na	13.19376416	13.39319221	13.29752507	13.05533961	12.91013539	13.26082701	13.05677959	13.36245488	13.22576385	13.22996037	13.35480019	13.29504589	13.11490112	13.33105373	13.24526514	13.05363633	13.29613603	13.33817658	13.36382565	13.30313952	13.32211088	13.00285735	13.22634578	13.28846803	13.35573396	13.2232576	13.34818525	13.41928447	13.3052599	13.27462836
RP1-120G22.11	na	4.117750744	4.812338336	4.847429265	4.826351401	5.01272188	4.792879189	4.95451892	4.939049177	4.892263125	4.896504915	4.529632383	4.753551516	4.800271669	4.931264382	4.117750744	4.524486013	4.708146524	4.86115572	4.517822267	5.238845935	4.709834259	4.748817488	4.590099088	4.468820673	4.719986143	4.64774039	5.028082783	4.746673164	5.053465959	5.171082517
RNF207	na	9.041489221	8.330840906	8.847044326	8.510272506	8.768451502	8.463095503	8.755290094	8.374554709	8.916998964	8.764230917	9.143600736	8.976082793	9.412568371	8.66930895	8.944856811	8.631182483	9.323272279	9.001289671	8.421531234	9.061075845	8.782292603	9.599918068	9.087339516	9.463148428	8.873936796	9.168913325	8.990773068	9.303102865	8.719711354	8.865585603
ICMT	na	11.76215016	11.89049115	11.89390446	11.47398301	11.46771593	11.71442541	11.81426465	11.94434582	11.92722181	11.67364962	11.85563915	11.8322531	11.59690685	11.40953081	11.74954867	11.6033274	11.71137353	11.86559515	12.09889181	11.53741211	11.8474251	11.70183605	11.89189782	11.86258988	11.81765149	11.80637539	11.97711956	11.68940313	11.82490334	11.89921884
LINC00337	na	5.223761053	4.892502165	4.847429265	5.061126066	5.01272188	5.191376777	4.75402236	4.814494781	5.00863662	5.206476268	5.383658877	5.497760313	4.602594299	5.107807801	5.098675876	5.368668993	5.404110197	5.503209287	5.349217701	5.18899216	5.014049594	5.19436909	5.250607877	5.094420931	4.963475816	4.765065453	4.466709179	5.19081555	5.298356569	4.792660735
HES3	na	4.117750744	4.117750744	4.117750744	4.568590844	4.117750744	4.117750744	4.437814377	4.431760926	4.668660853	4.117750744	5.25686702	4.117750744	4.949898212	4.117750744	4.117750744	4.524486013	4.117750744	4.726940155	4.117750744	5.136245167	4.117750744	4.821932149	4.117750744	4.117750744	4.545129679	4.117750744	4.117750744	4.434073879	4.117750744	4.117750744
GPR153	na	9.639576057	9.537248545	9.955285013	9.78766539	10.35710472	9.412838331	9.596002369	9.727365034	9.932779466	9.408323226	10.52495271	9.687871552	10.15841652	9.350958167	9.964998154	9.678006452	10.56089211	10.36743841	10.04932198	10.45553389	9.984385597	10.91979959	9.959688314	10.33630192	10.48210248	10.04873821	9.980388268	10.33847621	10.6733975	10.05346876
ACOT7	na	10.09319822	10.14317531	10.44299126	10.04162564	9.468261057	9.705679471	9.903247886	10.144405	10.16415506	9.936957398	10.20965378	9.921695354	10.27710313	10.12666658	9.773974515	10.02250495	9.918871449	9.625562752	10.79212803	9.481068709	9.963106963	9.78798785	10.21467523	10.0118059	10.19905657	10.08224128	10.23746122	9.996519076	9.902457169	9.812402347
RP1-202O8.3	na	5.772127936	5.684367648	6.156314902	5.983874204	5.777342328	5.924391263	6.182114889	6.283880368	5.587984818	5.834943143	5.778012905	5.539719406	5.690621334	5.561739252	5.334816859	5.098361257	5.275483502	5.894873897	6.054505816	5.601497362	5.557749207	5.952257021	6.31762961	5.72169007	6.248501202	5.950314747	5.860802691	5.925182725	5.801891025	5.610779875
HES2	na	6.829810943	6.76651807	6.844093492	6.644979827	6.609668463	6.653101047	6.610285451	6.346697111	6.525011686	6.754070229	6.707283481	6.577907228	6.520517237	6.625554177	6.27214114	6.851167088	6.545455601	6.644443789	6.022808698	6.360244788	6.700143863	6.512994765	6.299681717	6.370407398	6.233048232	6.718491689	7.02672598	6.698827664	6.376557896	6.415462504
ESPN	na	11.68738227	11.09022441	11.46264578	10.4740943	10.49354448	11.75442442	9.905831657	12.82532532	11.83814559	11.20761458	10.28737998	10.36703376	10.11915002	13.15487771	11.21413636	11.45202902	11.24177658	9.922791199	10.74207131	10.31165351	11.08584514	10.42812694	10.9688412	10.1054512	11.98046954	12.09946275	12.0932182	12.24088272	10.6327396	11.39898478
MIR4252	na	4.517154065	4.812338336	4.636430492	4.437188649	4.601570194	4.642588877	4.117750744	4.814494781	4.826163236	4.570977136	4.117750744	4.117750744	4.117750744	4.994576085	4.865237554	4.817687488	4.117750744	4.424037872	4.806361999	4.117750744	4.799866688	4.117750744	4.694986252	4.117750744	4.420503672	4.117750744	4.890672154	4.885058239	4.591717718	4.597139305
RP1-202O8.2	na	7.795570921	7.349850189	7.477331799	6.961153983	6.500112548	7.613187245	6.145435249	8.60667154	8.017090127	7.448324349	6.623870026	6.680922221	6.454398898	8.976181012	7.488527001	7.692754974	7.272685902	6.560125344	6.833380963	6.835985144	7.058323253	6.442003252	7.054292694	6.389119255	7.849377624	8.123444882	7.904706816	8.163555752	6.761766115	7.361412643
TNFRSF25	na	9.948155451	9.758468026	10.36448073	9.680513988	10.01076898	10.08377457	9.851916107	9.698969677	9.840334541	9.910001864	9.710578827	9.961918946	9.973341262	10.09086518	9.750211588	9.963496474	10.22644183	10.30699296	9.522929354	10.26541569	10.3428534	10.72425684	10.1143595	10.0558914	10.35683019	10.34267719	9.96720527	10.39254727	10.38496616	10.18878115
PLEKHG5	na	9.459109443	9.607250536	10.22923375	10.19888518	11.02189524	10.59724667	10.10671597	10.15489426	10.24965438	9.855875935	10.58372975	10.20751945	10.66259509	9.574886557	10.09329903	10.16375308	10.87737218	11.20855446	9.991450356	11.26759483	10.70256299	11.61640288	10.40853434	10.80225348	11.18877888	10.56658362	10.75644263	11.08660662	11.70338418	10.58654757
NOL9	na	11.39484937	11.42813401	11.55091213	11.3495696	11.37921777	11.24237586	11.22572729	11.40091999	11.33693738	11.41806995	11.45261246	11.44942773	11.46220677	11.59938406	11.26880027	11.42895511	11.33143898	11.34810694	11.42312718	11.43096233	11.3968572	11.53094793	11.37851232	11.44172695	11.371195	11.42391824	11.47912335	11.48189319	11.49141867	11.36658283
RNU6-731P	na	4.117750744	4.892502165	5.139234959	4.117750744	4.708941685	4.421876435	4.437814377	4.117750744	4.437102478	4.671713438	4.698294709	4.63826341	4.117750744	4.117750744	4.117750744	4.691087842	4.600916489	4.424037872	4.517822267	4.117750744	4.117750744	4.117750744	4.117750744	4.117750744	4.117750744	4.117750744	4.719272426	4.434073879	4.591717718	4.792660735
RP11-58A11.2	na	6.170933181	6.092826635	5.790825732	5.726808092	5.623571636	5.883656701	6.269495314	5.776629441	5.752203482	6.169822734	5.186579967	5.539719406	6.039254326	6.023245822	5.759628296	6.050716617	6.033382238	5.666124564	5.922566494	5.789856992	5.592237401	5.994212358	5.204577973	5.622516513	5.956426468	5.85681155	5.860802691	5.763156953	6.023847841	5.923863283
TAS1R1	na	5.772127936	5.14771153	5.254199069	5.67342724	5.520149743	5.578052922	6.008022301	5.752226274	5.826349425	5.248822519	5.322302452	5.202210734	5.864093212	5.492888593	5.924465618	5.243227931	5.858640461	6.402011912	5.558821248	6.072900168	6.149796992	6.499094562	5.849478454	5.551196571	6.049543401	5.563918759	5.614159866	5.967762075	6.111024413	5.266804973
ZBTB48	na	10.91292787	11.02141492	11.25471461	11.1877336	10.89623553	11.02531462	11.02531952	11.09102904	11.28701506	11.23734142	10.73852816	11.20677851	11.03545409	11.0641772	10.96089588	11.16313023	10.93282429	11.00856153	10.95625889	11.0158199	11.24883798	11.25973534	11.20977779	11.28569267	11.18212374	11.13490961	11.03574303	11.05683729	10.91718233	11.00847968
KLHL21	na	12.35859489	12.2434403	12.28799257	12.57130429	12.53152091	12.46269557	12.60403495	12.39056371	12.51202613	12.29774566	12.34600559	12.31641737	12.44977482	12.38487747	12.46943581	12.37644994	12.92237776	12.93971596	12.58529627	13.01102722	12.74479013	13.36917713	12.77678608	12.71201155	12.88606831	12.76518222	12.71380735	12.74852268	12.9563928	12.57197013
PHF13	na	10.47079885	10.63609457	10.67588128	10.83768735	10.84072309	10.722215	10.73918709	10.72426608	10.62540577	10.55186519	10.84517411	10.65255637	10.60508459	10.72486525	10.86369177	10.85766583	10.97921668	10.93868985	10.98619303	11.11822119	11.00001504	10.95026769	11.09557251	11.15713884	11.13613415	11.08148694	11.16578244	11.12716969	11.18661777	10.79178568
THAP3	na	11.0275026	10.78609677	11.18474015	11.09326035	10.7101714	10.87458826	10.86664337	11.06568618	11.12209636	10.90178248	10.90535683	10.97507762	11.0993241	11.07495802	10.8590718	10.96683416	10.8675399	10.83827971	11.08230799	10.97402762	11.08256083	10.98731962	11.21491557	10.99277862	11.15373475	11.14249046	11.2516318	11.1363293	10.9388837	10.95323925
DNAJC11	na	11.96471662	11.77321653	12.004363	11.94247884	11.62812615	11.75183524	11.71686994	11.85423303	11.90779007	11.79398983	11.67696983	11.78446902	11.95147442	11.93106777	11.73651065	11.93911772	11.67454565	11.80005619	11.95397776	11.84108791	11.87654077	11.89735832	11.95875573	11.90362701	11.87359748	11.97081933	11.95132271	11.91653419	11.68982428	11.87787099
RP11-242F24.1	na	6.305962929	6.092826635	6.156314902	6.26591085	6.189104717	6.12723976	6.235246849	6.130358678	5.752203482	6.132531223	6.072168409	6.233889685	6.34862745	6.230880797	6.041969089	6.532689331	6.165878171	6.28506969	5.887251094	5.926653478	6.271981732	5.952257021	6.083881131	5.813047142	6.031467527	6.037214928	6.134137521	5.967762075	5.746476553	6.49811537
RP11-312B8.1	na	5.223761053	4.720709808	5.404215603	5.008870599	5.01272188	5.1086951	5.591016892	4.879553244	5.321866089	5.365676031	5.441521925	5.078953993	5.48609309	5.207791309	5.028316468	5.307960486	5.320239615	4.973106314	4.910450716	5.238845935	5.32353572	5.055329119	5.376780521	5.094420931	5.186724199	5.331568072	5.088731835	5.418027414	5.254334235	5.266804973
CAMTA1	na	9.904462135	9.99441239	9.738661606	9.739420525	9.759974641	9.860362808	9.88240931	9.684559443	9.877502673	9.713171073	10.10340625	9.835913824	10.1165796	9.759246245	9.686947066	9.512185898	9.921798705	10.03939557	10.0253354	10.25953032	10.06249621	9.887765074	9.915478236	9.973762409	10.14922318	9.888425449	9.91933137	9.958132023	10.26482551	9.787343956
RP11-312B8.2	na	4.805225967	4.117750744	5.075653371	4.752793161	4.708941685	4.642588877	4.669879153	4.560960353	4.668660853	4.671713438	5.322302452	5.078953993	4.602594299	4.931264382	4.649225222	4.923408455	5.126803171	4.117750744	5.349217701	4.804434894	4.117750744	5.055329119	4.590099088	4.613028788	4.719986143	5.160832261	4.466709179	5.19081555	4.994882883	5.063897824
RP11-334N17.1	na	4.117750744	4.117750744	4.117750744	4.568590844	4.460660399	4.117750744	4.117750744	4.117750744	4.117750744	4.570977136	4.117750744	4.117750744	4.117750744	4.117750744	4.117750744	4.117750744	4.117750744	4.117750744	4.117750744	4.117750744	4.117750744	4.117750744	4.117750744	4.117750744	4.117750744	4.117750744	4.117750744	4.117750744	4.117750744	4.117750744
RNU1-8P	na	4.117750744	4.117750744	4.117750744	4.117750744	4.117750744	4.117750744	4.117750744	4.117750744	4.117750744	4.117750744	4.529632383	4.117750744	4.117750744	4.117750744	4.117750744	4.117750744	4.117750744	4.117750744	4.117750744	4.117750744	4.117750744	4.117750744	4.117750744	4.117750744	4.117750744	4.117750744	4.117750744	4.117750744	4.117750744	4.117750744
CAMTA1-IT1	na	4.117750744	4.467551015	4.847429265	4.117750744	4.460660399	4.421876435	4.437814377	4.117750744	4.437102478	4.570977136	4.529632383	4.117750744	4.117750744	4.117750744	4.117750744	4.524486013	4.117750744	4.919284457	4.117750744	4.605578899	4.602303996	4.117750744	4.117750744	4.117750744	4.545129679	4.117750744	4.117750744	4.117750744	4.117750744	4.117750744
RP3-453P22.2	na	4.117750744	4.467551015	4.117750744	4.117750744	4.117750744	4.54706049	4.569470417	4.117750744	4.117750744	4.438886292	4.117750744	4.117750744	4.117750744	4.117750744	4.494616193	4.117750744	4.117750744	4.550100389	4.117750744	4.117750744	4.117750744	4.117750744	4.117750744	4.117750744	4.117750744	4.117750744	4.117750744	4.117750744	4.117750744	4.597139305
RP4-549F15.1	na	4.117750744	4.117750744	4.117750744	4.117750744	4.117750744	4.54706049	4.117750744	4.117750744	4.752623877	4.570977136	4.117750744	4.117750744	4.117750744	4.117750744	4.117750744	4.117750744	4.460194942	4.726940155	4.117750744	4.117750744	4.117750744	4.117750744	4.117750744	4.895261733	4.117750744	4.117750744	4.610064207	4.117750744	4.453646052	4.792660735
RP11-338N10.1	na	4.805225967	5.030218966	4.751324263	4.752793161	5.180489096	4.792879189	5.01056948	5.139757379	4.952700665	5.013479175	4.826429371	4.934282561	4.46138961	4.696749665	4.951206961	5.307960486	5.071160497	5.237599503	4.806361999	4.605578899	4.709834259	4.821932149	4.859734671	4.613028788	4.545129679	4.863171583	4.719272426	4.663477188	5.108151434	5.00470209
RP11-338N10.2	na	4.117750744	4.892502165	4.636430492	4.892468065	4.877516106	4.421876435	4.437814377	4.117750744	4.668660853	4.83005793	4.529632383	4.63826341	4.602594299	4.117750744	4.494616193	4.117750744	4.600916489	4.646291698	4.117750744	4.883726165	5.073827292	4.565746261	4.782834748	4.468820673	4.545129679	4.493557465	4.810690177	5.000410009	4.117750744	4.117750744
RP11-338N10.3	na	4.680817354	4.720709808	4.117750744	4.117750744	4.708941685	4.421876435	4.117750744	4.117750744	4.752623877	4.117750744	4.117750744	4.117750744	4.117750744	4.453525513	4.494616193	4.117750744	4.460194942	4.550100389	4.517822267	4.117750744	4.461182898	4.748817488	4.117750744	4.117750744	4.789874855	4.117750744	4.810690177	4.564212174	4.591717718	4.597139305
VAMP3	na	12.09363414	12.08354009	11.96069657	12.09850298	12.07853836	12.06820448	12.18024528	12.00298715	12.19843423	12.25759194	11.82594099	12.21122322	12.03617923	12.04671684	12.21631121	11.96190249	12.2589044	12.43641549	12.29408959	12.25863413	12.24826958	12.14268132	12.28802594	12.23513438	12.16390534	12.29307146	12.1353957	12.23863311	12.45555255	12.21406005
RP3-467L1.6	na	6.518753291	6.203752416	6.497613959	6.483258826	6.288461544	6.546015744	6.698905759	6.283880368	6.657070534	6.434921015	6.389544652	6.427036014	6.311400899	6.521987488	6.655833131	6.287051376	6.749405761	6.509467464	6.11560497	6.049684213	6.436183214	6.287506042	6.166601356	6.389119255	6.620842204	6.701705968	6.261581755	6.492337225	5.954236498	6.60588716
PER3	na	10.21850295	10.38370528	10.20586795	10.81048179	11.89025763	10.76071725	10.8126057	10.62968197	10.65780629	9.944567314	11.35004664	10.58227258	10.84521461	10.70866755	11.39607477	10.04544837	11.31650636	11.71800494	10.13974919	12.07349288	11.30289761	11.76755528	10.46617087	11.06969008	11.03950788	10.85567958	10.90974811	10.8929352	12.12122434	11.40053431
RP3-467L1.4	na	6.864154939	7.032073261	6.784525835	7.40668484	8.419018966	7.262616486	7.696520408	6.992186524	7.166529485	6.856792284	7.924248603	7.409534977	7.764253493	7.122090287	7.90433853	6.903441373	7.905919084	8.055688194	6.981733674	8.354814596	7.901202235	8.290225963	7.064622056	7.489817787	7.810224201	7.402397843	7.398165619	7.419732508	8.643180005	7.983589833
UTS2	na	7.863897283	7.747201864	7.69198164	8.386468607	8.917218503	7.97217824	8.264125729	8.210790667	8.096098254	7.462663774	8.54296021	7.908160882	7.995587909	8.90395564	8.989554367	7.602135967	8.519818652	9.224372281	7.592830761	9.316134641	8.660497126	9.013384027	7.994944222	8.623928623	8.379719346	8.159892806	8.282499864	8.524523031	9.17906389	8.740463001
TNFRSF9	na	8.870196556	8.583723776	9.266869659	8.899745831	9.091702178	8.842907346	9.125153716	8.214819525	8.82748349	8.767098557	9.218030006	8.587230855	9.014242413	8.46804618	9.229143234	8.833933722	9.181403993	8.985709689	8.612323424	8.268115093	8.558074379	9.182301465	8.822650921	9.035828795	8.816080513	9.478001099	8.588885866	10.10809761	8.594518694	9.448768529
RP5-892F13.2	na	4.680817354	4.611246193	5.139234959	4.892468065	4.708941685	4.642588877	4.669879153	4.117750744	4.892263125	4.570977136	4.933407681	4.753551516	5.074385183	5.340055373	4.494616193	5.098361257	4.460194942	4.919284457	4.517822267	4.605578899	4.117750744	4.565746261	4.694986252	4.967480523	4.545129679	4.64774039	4.466709179	4.663477188	4.785094188	5.3112605
PARK7	na	12.48394653	12.56928461	12.50055889	12.47756686	12.15472154	12.34630598	12.38826609	12.61280003	12.45171235	12.58271941	12.67594163	12.53902663	12.49796133	12.63204116	12.26252077	12.44202293	12.3324969	12.3347911	12.8314742	12.45806519	12.47358967	12.32502604	12.49904257	12.51040596	12.41462009	12.37225273	12.55916976	12.42119648	12.45458097	12.36507087
Y_RNA	na	4.517154065	4.611246193	4.931451083	4.892468065	4.798842985	4.856002448	4.95451892	4.879553244	4.952700665	4.756127865	5.110384517	4.486801244	4.46138961	5.107807801	5.098675876	4.923408455	4.460194942	5.115496065	4.117750744	4.605578899	4.602303996	4.821932149	4.782834748	4.468820673	4.852728535	4.863171583	4.890672154	4.944962302	4.453646052	4.940698656
ERRFI1	na	12.30118478	11.990606	12.37249793	12.87703554	13.59342678	12.89471616	12.98332468	12.82696569	12.57517897	11.79644429	13.50042592	12.61454502	13.23867372	12.01282015	13.25619859	11.96240475	13.85601381	13.50925442	12.58939102	13.62095433	12.76069962	14.03678094	12.84243538	12.68352024	13.36772303	12.86110863	12.40561826	12.85711415	13.84229239	13.22126791
RP11-431K24.1	na	6.112696423	6.899342607	6.982653213	6.196568147	7.139341309	6.533575758	6.163906156	6.183588534	6.347196959	5.992635095	6.707283481	6.32325388	6.809868675	6.191962181	6.295355083	6.487055233	6.561086238	6.690373011	6.054505816	6.935897229	6.436183214	6.853596519	6.281484318	7.376593488	6.486686826	5.919936133	6.432065545	6.345020112	6.582858581	6.380907964
CTA-215D11.4	na	5.08120878	4.892502165	4.117750744	4.437188649	4.708941685	4.421876435	4.437814377	4.431760926	4.568469714	4.896504915	4.117750744	4.934282561	4.949898212	4.591548383	4.117750744	4.691087842	5.071160497	4.86115572	4.517822267	4.713817528	4.461182898	4.821932149	4.117750744	4.117750744	4.117750744	4.493557465	4.890672154	4.564212174	4.117750744	4.597139305
RP11-431K24.2	na	4.680817354	4.117750744	4.847429265	4.437188649	4.117750744	4.54706049	5.062917974	4.117750744	5.00863662	4.896504915	5.110384517	4.486801244	4.117750744	4.117750744	4.766869136	4.817687488	4.947069242	4.550100389	4.117750744	4.463514906	4.709834259	4.748817488	4.117750744	4.814823778	4.545129679	5.160832261	4.117750744	5.000410009	4.453646052	4.792660735
RNU1-7P	na	4.117750744	4.117750744	4.117750744	4.117750744	4.117750744	4.117750744	4.117750744	4.117750744	4.117750744	4.117750744	4.117750744	4.63826341	4.117750744	4.117750744	4.117750744	4.691087842	4.117750744	4.117750744	4.117750744	4.117750744	4.117750744	4.117750744	4.117750744	4.117750744	4.117750744	4.117750744	4.117750744	4.117750744	4.117750744	4.117750744
RP11-431K24.3	na	4.909150753	4.467551015	4.117750744	4.437188649	4.117750744	4.54706049	4.117750744	4.117750744	4.437102478	4.438886292	4.117750744	4.63826341	4.710187369	4.453525513	4.117750744	5.015689423	5.126803171	4.973106314	4.681753505	4.463514906	4.709834259	4.887654672	4.452493873	4.814823778	4.852728535	4.765065453	4.890672154	4.944962302	4.785094188	4.940698656
RP11-431K24.4	na	4.680817354	4.467551015	5.075653371	4.568590844	4.460660399	4.54706049	4.117750744	4.659517629	4.437102478	4.438886292	4.117750744	4.63826341	5.074385183	4.591548383	4.649225222	4.817687488	4.79793099	4.646291698	4.117750744	4.883726165	4.602303996	4.821932149	4.117750744	4.722877485	4.420503672	4.117750744	4.610064207	4.746673164	4.453646052	4.703551705
RNU6-991P	na	4.117750744	4.117750744	4.117750744	4.117750744	4.117750744	4.117750744	4.117750744	4.117750744	4.117750744	4.117750744	4.117750744	4.117750744	4.117750744	4.117750744	4.117750744	4.117750744	4.117750744	4.117750744	4.117750744	4.117750744	4.117750744	4.117750744	4.117750744	4.117750744	4.117750744	4.117750744	4.117750744	4.117750744	4.117750744	4.117750744
SLC45A1	na	5.457126027	6.021302123	6.028143988	5.777844741	5.860765548	5.797821809	5.922144839	5.565189393	5.850072744	5.834943143	5.969933244	6.466377279	6.583532407	5.717231093	5.648398232	5.949342993	6.561086238	6.690373011	6.11560497	6.378535644	6.310282544	6.705953278	5.769352842	6.166937642	6.308542438	6.378959807	6.34008875	6.492337225	6.582858581	6.213086706
Y_RNA	na	4.117750744	4.117750744	4.117750744	4.117750744	4.117750744	4.117750744	4.117750744	4.117750744	4.117750744	4.117750744	4.117750744	4.486801244	4.117750744	4.117750744	4.117750744	4.117750744	4.117750744	4.117750744	4.117750744	4.117750744	4.117750744	4.117750744	4.117750744	4.117750744	4.117750744	4.117750744	4.117750744	4.117750744	4.117750744	4.117750744
RERE	na	12.87270566	12.78254397	12.883005	12.95301349	13.04929756	12.97890712	12.90754007	12.88339187	13.04102769	12.83872533	12.71100384	12.98594496	12.83046455	12.79968235	12.94682447	12.94753575	12.91340068	13.04643426	12.69138276	12.99216723	12.99708343	13.18968713	12.87921528	12.87643362	12.84030775	12.99881589	12.77517198	12.85107287	13.04845456	12.93943121
RP5-1115A15.1	na	6.112696423	5.777912267	5.493190018	5.752604311	5.777342328	5.904194127	5.780790921	6.016705988	6.196085761	5.624778692	5.778012905	5.762881056	5.593058743	5.773970102	5.759628296	6.390826967	5.621685923	5.666124564	5.51017755	5.18899216	6.08404751	5.994212358	5.523823259	5.392684601	5.674487515	6.578023687	5.614159866	5.659502877	5.828655712	5.577609065
SNORA77	na	4.117750744	4.467551015	4.931451083	4.117750744	4.117750744	4.117750744	4.569470417	4.117750744	4.668660853	4.117750744	4.698294709	4.117750744	4.800271669	4.784857823	4.117750744	5.173709086	4.708146524	4.117750744	4.117750744	4.463514906	4.117750744	4.117750744	4.452493873	4.117750744	4.640236862	4.64774039	4.962487151	4.434073879	4.117750744	4.117750744
RP5-1115A15.2	na	4.999892022	4.964478213	5.757584656	4.826351401	5.180489096	4.54706049	5.202990395	4.742127266	4.892263125	5.470353304	5.322302452	4.934282561	5.014574822	5.340055373	4.865237554	5.173709086	4.600916489	4.86115572	4.806361999	5.415861561	4.949408765	4.117750744	5.050349819	4.814823778	4.719986143	5.096006222	4.962487151	5.147011272	5.340471531	4.940698656
RPL7P11	na	4.805225967	4.892502165	4.847429265	5.008870599	5.072416991	5.191376777	5.01056948	5.183278885	5.359116573	5.206476268	4.698294709	4.753551516	5.074385183	4.994576085	4.649225222	5.368668993	5.011538984	5.023395242	5.157018168	4.605578899	5.073827292	5.236287935	5.10486631	5.255295496	4.789874855	4.948915408	5.028082783	4.663477188	4.994882883	4.792660735
RPL7P7	na	4.517154065	5.030218966	4.636430492	5.008870599	5.01272188	4.967217465	4.75402236	4.560960353	4.668660853	5.206476268	5.186579967	4.117750744	4.879102783	4.994576085	4.494616193	5.368668993	4.708146524	4.726940155	4.517822267	4.117750744	4.602303996	5.19436909	4.694986252	4.613028788	4.117750744	5.025825748	4.610064207	4.434073879	4.591717718	4.870649687
Y_RNA	na	4.117750744	4.117750744	4.117750744	4.117750744	4.117750744	4.117750744	4.117750744	4.117750744	4.437102478	4.117750744	4.698294709	4.117750744	4.117750744	4.117750744	4.117750744	4.117750744	4.117750744	4.117750744	4.117750744	4.117750744	4.117750744	4.117750744	4.452493873	4.117750744	4.117750744	4.117750744	4.117750744	4.117750744	4.117750744	4.117750744
RP4-633I8.3	na	4.680817354	4.117750744	5.254199069	4.892468065	4.117750744	4.117750744	4.669879153	4.879553244	4.668660853	4.671713438	5.110384517	4.753551516	4.46138961	4.784857823	4.951206961	4.923408455	4.600916489	4.117750744	4.681753505	4.713817528	4.602303996	4.565746261	4.117750744	4.117750744	5.060057636	4.64774039	4.466709179	4.434073879	5.208166686	4.457505642
RP4-633I8.4	na	4.805225967	5.299175992	4.847429265	4.437188649	4.877516106	4.642588877	5.245213727	4.879553244	5.242816144	5.013479175	5.026765597	4.753551516	4.602594299	5.053139996	4.494616193	5.368668993	4.708146524	5.023395242	4.117750744	4.605578899	4.799866688	4.565746261	4.782834748	4.722877485	4.789874855	5.025825748	4.117750744	4.564212174	5.159561373	4.457505642
RP11-185B14.1	na	4.117750744	4.117750744	4.117750744	4.117750744	4.117750744	4.117750744	4.117750744	4.117750744	4.117750744	4.117750744	4.117750744	4.486801244	4.117750744	4.117750744	4.117750744	4.117750744	4.460194942	4.117750744	4.117750744	4.117750744	4.117750744	4.117750744	4.117750744	4.117750744	4.117750744	4.117750744	4.117750744	4.117750744	4.117750744	4.117750744
ENO1	na	15.33769875	15.50380309	15.30025481	15.09650664	14.64432262	15.16585221	15.18670867	15.18320673	15.4343667	15.33675603	15.04024981	15.27465016	15.0377071	15.03532938	15.19366805	15.05193276	15.02821579	15.09080092	15.66444107	14.76442542	15.28372149	14.98001367	15.47938823	15.33951736	15.13889969	15.18537472	15.21244047	15.03644714	15.09529523	14.81605057
MIR6728	na	5.732135113	5.201001536	4.931451083	4.892468065	5.364650422	4.856002448	5.202990395	5.139757379	5.242816144	5.206476268	5.322302452	5.078953993	4.710187369	5.253944467	5.385756581	5.015689423	5.126803171	4.919284457	4.910450716	4.713817528	4.709834259	5.00337483	4.859734671	5.348971685	5.013232567	5.331568072	5.248752947	5.052201666	4.696955697	4.792660735
ENO1-IT1	na	6.643878183	6.738340273	6.738090692	6.363468591	6.609668463	6.302154044	6.804993916	6.267693597	6.40914832	6.867746727	6.602190974	6.807181664	6.192898213	6.625554177	6.655833131	6.66099661	6.430625647	6.47017839	6.884620599	6.449274162	6.519327859	6.149252413	6.500466419	6.18878084	6.308542438	6.194865821	6.178034557	6.546994217	6.507226965	6.398297838
ENO1-AS1	na	4.909150753	5.299175992	4.931451083	4.826351401	5.180489096	5.150999961	4.893956136	5.442191319	4.668660853	4.756127865	5.383658877	5.009918742	4.949898212	5.053139996	5.224244468	5.015689423	5.071160497	5.070716039	5.349217701	4.954929325	5.407609106	5.31492649	4.590099088	5.392684601	5.060057636	5.096006222	5.427150525	5.311015057	4.591717718	5.394577599
RNU6-304P	na	4.117750744	4.467551015	4.117750744	4.117750744	4.117750744	4.117750744	4.117750744	4.117750744	4.117750744	4.117750744	4.117750744	4.63826341	4.117750744	4.117750744	4.494616193	4.117750744	4.117750744	4.424037872	4.117750744	4.117750744	4.602303996	4.565746261	4.590099088	4.468820673	4.117750744	4.493557465	4.117750744	4.117750744	4.117750744	4.117750744
HMGN2P17	na	8.70847135	8.950156435	8.930001877	8.589390007	7.950343049	8.70761013	8.558837516	8.80378733	8.585464928	8.746903945	8.845610604	8.783566415	8.724290866	8.818873867	8.655740355	8.531597254	8.311895874	8.262415382	8.78513434	8.200699526	8.705678039	7.602361945	8.602977246	8.438313311	8.552224661	8.622414743	8.731064094	8.225664809	8.33566391	8.286949866
RP3-477M7.5	na	5.848269937	5.251362007	4.931451083	5.395360061	5.520149743	5.337372888	4.95451892	5.701835652	5.200674536	5.401761668	5.645932041	5.40852742	5.593058743	6.023245822	5.893251981	5.015689423	5.275483502	5.473529339	5.405696137	5.238845935	5.592237401	5.19436909	5.376780521	5.255295496	5.060057636	5.719605133	5.198497973	5.347966952	5.688304309	5.394577599
RP3-477M7.6	na	4.517154065	4.467551015	4.485494768	4.117750744	4.117750744	4.54706049	4.569470417	4.560960353	4.437102478	4.117750744	4.117750744	4.117750744	4.117750744	4.117750744	4.117750744	4.691087842	4.117750744	4.424037872	4.681753505	4.117750744	4.117750744	4.435165111	4.782834748	4.722877485	4.117750744	4.117750744	4.466709179	4.885058239	4.117750744	4.117750744
CA6	na	5.954159686	6.203752416	5.688125308	5.850492774	6.362838003	5.944260712	5.853541861	5.776629441	5.826349425	5.810641962	6.226114999	5.890943651	5.593058743	6.172053499	6.069694036	6.439810135	5.885182247	5.503209287	5.082773101	5.760513453	5.750437285	5.550014109	6.083881131	5.752938378	5.488275667	5.563918759	5.614159866	6.21402344	5.905548381	5.433804895
RN7SL451P	na	4.805225967	4.117750744	4.485494768	4.117750744	4.117750744	4.117750744	4.117750744	4.117750744	4.437102478	4.117750744	4.117750744	4.117750744	4.46138961	4.591548383	4.117750744	4.117750744	4.117750744	4.117750744	4.117750744	4.117750744	4.602303996	4.117750744	4.117750744	4.117750744	4.117750744	4.117750744	4.117750744	4.117750744	4.117750744	4.117750744
SLC2A7	na	4.517154065	4.117750744	4.117750744	4.437188649	4.117750744	4.54706049	4.117750744	4.560960353	4.117750744	4.438886292	4.117750744	4.117750744	4.117750744	4.591548383	4.494616193	5.015689423	4.117750744	4.424037872	4.117750744	4.117750744	4.117750744	4.748817488	4.117750744	4.117750744	4.117750744	4.117750744	4.117750744	4.564212174	4.117750744	4.117750744
SLC2A5	na	12.72158568	12.85842527	12.15439366	12.4327775	11.79385035	12.79732412	12.27993523	12.31262173	12.76982826	12.35666843	11.39500824	12.74773463	12.06745244	12.28927942	12.40877371	12.30498444	11.72818761	12.44700701	12.69021002	11.63017323	11.94721959	12.10807998	12.39399563	12.36484594	12.39090549	12.45220149	12.36208816	12.35142751	11.89031527	12.18528388
SCARNA16	na	4.805225967	5.344749011	4.931451083	4.952920768	5.01272188	4.856002448	5.15873037	4.814494781	4.752623877	4.83005793	4.698294709	4.63826341	5.014574822	4.591548383	4.865237554	4.923408455	5.071160497	4.797608407	4.117750744	4.605578899	4.461182898	4.565746261	4.694986252	4.967480523	4.789874855	4.765065453	4.610064207	5.000410009	4.453646052	4.940698656
GPR157	na	9.842662526	9.423270079	9.824206029	9.214266194	9.50592202	9.398002307	9.644774529	9.265661221	9.527718623	9.978323461	9.245402034	9.326253148	9.393576531	9.654869268	9.655308796	9.633264937	9.880266194	9.603872641	9.538661271	9.293259719	9.541103094	10.13302712	9.991978387	9.730454189	9.462943837	9.664446666	9.215670979	9.722231859	9.788290306	9.614680248
MIR34A	na	4.680817354	4.467551015	4.636430492	4.437188649	5.01272188	4.54706049	4.669879153	4.117750744	4.826163236	4.438886292	4.117750744	4.63826341	5.014574822	4.117750744	4.494616193	4.691087842	4.600916489	5.1580681	4.681753505	4.605578899	4.602303996	4.748817488	5.10486631	4.117750744	4.420503672	4.948915408	4.810690177	4.663477188	4.785094188	4.597139305
RP3-510D11.1	na	4.805225967	4.892502165	4.751324263	4.568590844	4.601570194	4.722687544	4.669879153	4.994123256	4.752623877	5.065986914	5.026765597	4.486801244	5.014574822	4.591548383	4.649225222	5.480197601	5.320239615	5.503209287	4.910450716	5.18899216	4.117750744	4.748817488	5.156119293	4.967480523	5.225234534	4.863171583	5.29646803	4.746673164	4.696955697	5.3112605
RP3-510D11.2	na	5.403664145	5.030218966	4.847429265	4.437188649	4.708941685	5.017181109	4.893956136	5.33944111	4.826163236	5.248822519	5.25686702	5.142737815	5.074385183	4.591548383	5.098675876	5.759133793	5.621685923	5.442994665	5.349217701	5.136245167	4.799866688	5.236287935	5.10486631	5.151315737	5.488275667	4.948915408	5.803829458	4.819548448	5.108151434	5.394577599
H6PD	na	13.56829463	13.75189686	13.618752	13.50077686	13.59457651	13.6888443	13.65775797	13.3101675	13.70056376	14.39098448	13.17313743	13.6269293	13.48220145	13.15053773	13.44203996	13.53562779	13.59581235	13.72478407	13.6271419	13.28717667	13.45465558	13.69432088	13.82004767	13.65485471	13.62900769	13.65564872	13.66963409	13.55845865	13.74631198	13.33651094
SPSB1	na	9.703561338	9.366080934	9.546276197	9.72199994	9.458184479	9.856751559	9.477658148	9.183977109	9.541020059	9.261635823	9.79401125	9.495715365	9.679696003	9.127763675	9.689031796	9.797715563	10.53149519	10.7316869	9.941055103	10.67921191	9.941509586	10.88094795	9.381635624	10.11085416	10.13550696	10.07115986	9.834754995	10.27548592	10.20944782	9.740784734
RNA5SP40	na	4.117750744	4.117750744	4.636430492	4.117750744	4.117750744	4.117750744	4.117750744	4.117750744	4.117750744	4.117750744	4.117750744	4.117750744	4.117750744	4.117750744	4.117750744	4.117750744	4.117750744	4.117750744	4.117750744	4.117750744	4.117750744	4.435165111	4.117750744	4.117750744	4.117750744	4.117750744	4.117750744	4.117750744	4.117750744	4.117750744
RP13-392I16.1	na	4.117750744	4.117750744	4.117750744	4.117750744	4.117750744	4.117750744	4.117750744	4.117750744	4.117750744	4.117750744	4.117750744	4.117750744	4.602594299	4.117750744	4.117750744	4.117750744	4.117750744	4.424037872	4.117750744	4.117750744	4.117750744	4.117750744	4.117750744	4.117750744	4.117750744	4.117750744	4.117750744	4.117750744	4.591717718	4.117750744
SLC25A33	na	8.515678112	8.761606682	8.78895658	8.694503185	8.70503359	8.916519688	8.907601561	8.651881206	8.880811581	8.496842635	8.503772646	8.70663878	8.493712263	8.330489965	8.689498694	8.340301624	8.573019919	8.857046725	8.819916842	8.870151107	8.561860866	8.553222348	8.736221686	8.367683646	8.878654747	8.407186305	8.65990973	8.987462182	8.873238658	8.838366811
RP13-15M17.1	na	5.919874326	5.807506241	6.080979025	5.919001232	6.38079369	6.110092559	6.382761921	5.913401512	6.04506611	6.054502232	5.548502908	6.006774361	6.015698481	5.745944728	6.199905614	6.174313302	5.775299143	6.156612987	5.605400506	6.095696975	5.592237401	6.254300385	6.083881131	5.813047142	5.790963762	6.219351531	5.743986179	6.048770081	6.324034743	6.065623421
TMEM201	na	10.48973544	10.62582945	10.7800573	10.64400386	10.20639514	10.39967854	10.34809003	10.40032337	10.47592994	10.3987277	10.39205573	10.4682315	10.36851339	10.56490801	10.23270395	10.6425892	10.52188306	10.28445175	10.38274551	10.40097587	10.47498783	10.43869209	10.54626141	10.56605667	10.59521257	10.68967158	10.5281709	10.46704633	10.38087993	10.21132621
PIK3CD	na	13.70708595	13.7530762	13.66873397	13.49576901	13.09745693	13.74077146	13.62246783	13.52468076	13.96957744	13.8700958	12.88683264	13.83090554	13.1826515	13.69929358	13.40306104	13.46684885	13.04721969	13.25762559	13.61807441	12.70687588	13.82194364	13.32490195	13.59061322	13.44541506	13.24936432	13.49809115	13.22471911	13.17374203	12.98695358	13.2904541
PIK3CD-AS1	na	8.101512988	8.057474979	7.953346442	7.442931106	7.257124656	7.796392472	7.76686312	7.770141596	7.928384049	7.722646271	7.622250395	8.166155839	7.519661179	7.838878869	7.608868579	7.805245952	7.755654875	7.497562194	7.825741526	7.436775865	8.133179281	7.420716876	7.554787035	7.358339961	7.579067052	7.671269165	7.994482272	7.489329254	7.759727597	7.531036545
RP11-558F24.2	na	5.457126027	5.091000411	5.254199069	5.008870599	5.687564053	4.856002448	5.432483764	5.224805038	5.242816144	5.734597496	4.826429371	5.950220303	5.182662032	5.207791309	5.098675876	5.098361257	5.911155891	5.023395242	5.225536897	5.238845935	5.366448506	5.055329119	4.928817901	4.613028788	5.104373221	5.160832261	5.198497973	5.052201666	5.493350041	4.597139305
PIK3CD-AS2	na	6.993586875	6.489062636	6.673618195	6.468861297	6.548159907	6.482630559	6.286287666	6.251303254	6.331243802	6.718046404	6.860241749	6.950270492	6.536549649	6.681362906	6.013617955	6.937224319	6.497443268	6.456821279	6.383934148	6.049684213	6.551193618	6.553852624	6.900998512	6.370407398	6.407428406	6.667501805	6.747455975	6.6500802	6.553113696	6.746345531
CLSTN1	na	12.1622579	12.2271757	12.09204862	12.38770376	12.54894431	12.30296866	12.33798908	12.32219086	12.29109285	12.34378089	12.44368999	12.40931882	12.41594886	12.18747864	12.23746686	12.14693612	12.64890428	12.70414147	12.50386847	12.72982714	12.56491116	13.03381463	12.36013136	12.4913772	12.60398898	12.4006625	12.37960286	12.48984969	12.94346557	12.38268648
MZT1P1	na	4.680817354	4.467551015	4.117750744	4.437188649	4.708941685	4.421876435	4.569470417	4.560960353	4.117750744	4.438886292	4.698294709	4.753551516	4.117750744	4.117750744	4.766869136	4.524486013	4.600916489	4.424037872	4.117750744	4.117750744	4.461182898	4.117750744	4.117750744	4.814823778	4.963475816	4.117750744	4.466709179	4.746673164	4.453646052	4.457505642
AL357140.1	na	4.117750744	4.117750744	4.117750744	4.117750744	4.117750744	4.54706049	4.437814377	4.117750744	4.117750744	4.117750744	4.117750744	4.117750744	4.117750744	4.117750744	4.117750744	4.117750744	4.117750744	4.117750744	4.117750744	4.117750744	4.117750744	5.150431657	4.590099088	4.967480523	4.719986143	4.117750744	4.117750744	4.564212174	5.159561373	4.117750744
CTNNBIP1	na	10.59965874	10.8746668	10.58931093	10.54513802	10.59906237	10.48712772	10.66335752	10.63867733	10.76792022	10.62786745	10.57567069	10.73512779	10.61967862	10.56940005	10.32270817	10.58634262	10.55995311	10.5310912	10.78335508	10.69499563	10.76863546	10.89827379	10.7944862	10.75300637	10.65205068	10.54271753	10.51212537	10.7036498	11.12260577	10.51490877
RP11-84A14.5	na	8.108557619	8.205706487	8.185525949	8.036761396	8.072086026	7.894089704	8.05581259	8.19456098	8.20908071	8.096673237	7.998812923	8.166155839	8.045295439	8.085684283	7.925813245	8.029956967	8.073919495	8.122532603	8.297275122	8.305260949	8.163449056	8.197582744	8.117553192	8.283833681	8.136997271	8.054113361	7.935263194	8.296808147	8.54048534	7.944276831
LZIC	na	10.25374883	10.30634277	10.3545157	10.37450382	10.15991999	10.14919639	10.18324925	10.39148064	10.35692445	10.19265202	10.40120548	10.41610956	10.31906794	10.52105727	10.25538549	10.18457103	10.31815714	10.33884558	10.65818171	10.11186336	10.40413187	10.20183926	10.18821227	10.36031574	10.27876357	10.17684269	10.2471884	10.30062971	10.31601655	10.33318392
RP11-84A14.4	na	5.457126027	5.030218966	5.254199069	4.826351401	5.276984649	5.150999961	5.01056948	5.264557174	5.200674536	5.436621224	5.110384517	5.454090467	5.48609309	5.594605217	5.334816859	5.425931172	5.320239615	5.411541849	5.157018168	5.286184831	5.278669442	5.579726158	5.415527862	5.392684601	5.013232567	5.22126258	5.712878142	5.147011272	5.298356569	5.171082517
NMNAT1	na	9.220711848	9.403729666	9.287979092	9.218415193	9.370637992	9.247953776	9.488043677	9.674385871	9.560744814	9.446353762	9.282208894	9.486550483	9.47813704	9.308570522	9.464025355	9.200745123	9.371193035	9.335618224	9.185860862	9.248770421	9.370521378	9.267794654	9.236383439	9.278548688	9.190782058	9.11130781	9.247539542	9.206062775	9.2944195	9.539749491
RN7SKP269	na	5.223761053	4.720709808	5.198522022	4.826351401	5.128127484	4.856002448	4.437814377	4.939049177	4.752623877	5.289351435	4.117750744	5.078953993	4.710187369	4.696749665	4.865237554	5.098361257	4.947069242	4.726940155	5.405696137	5.019973521	4.117750744	5.150431657	4.928817901	5.204776101	4.545129679	4.493557465	4.890672154	4.564212174	4.453646052	4.940698656
MIR5697	na	4.117750744	4.117750744	4.117750744	4.117750744	4.117750744	4.117750744	4.117750744	4.431760926	4.117750744	4.117750744	4.117750744	4.117750744	4.117750744	4.117750744	4.494616193	4.691087842	4.117750744	4.117750744	4.117750744	4.117750744	4.461182898	4.117750744	4.117750744	4.117750744	4.117750744	4.64774039	4.117750744	4.117750744	4.117750744	4.457505642
RP11-807G9.2	na	6.623811442	6.454393972	6.65701214	6.409664827	6.34463465	6.558341843	6.472674717	6.830571206	6.347196959	6.668487261	6.580159	6.647445158	6.613970055	6.249910127	6.851876892	6.487055233	6.430625647	6.572497547	6.500011036	6.499967111	6.612751113	6.271008916	6.469038673	6.687650605	6.499450969	6.501913172	6.675220039	6.435354091	6.553113696	6.836731107
RBP7	na	10.16396433	10.44868185	10.0509581	9.826218814	10.49354448	9.869948815	10.32896761	10.04188709	9.95654486	10.54604194	10.60236092	10.53418003	11.28529744	9.855101918	10.35588258	10.58503844	11.11006168	11.29046075	10.68904097	11.2943185	10.50670315	11.04088306	10.61697145	10.75214236	10.56629606	10.37135163	10.91585893	10.70871569	11.80636359	10.41417715
UBE4B	na	12.3130029	12.27333875	12.22752357	12.38263317	12.21487303	12.14248257	12.26038936	12.27802139	12.20262317	12.25759194	12.18803692	12.26544846	12.1947301	12.33879126	12.33284275	12.32855256	12.18379504	12.10639221	12.15139487	12.28233321	12.24621634	12.13322806	12.34067851	12.2019854	12.10430858	12.14847368	12.22516913	12.19030379	12.25112146	12.14887141
RP11-496H15.2	na	5.223761053	4.611246193	5.075653371	5.110277314	5.072416991	4.54706049	4.893956136	5.093968194	4.752623877	5.206476268	5.110384517	4.934282561	4.602594299	4.696749665	5.028316468	5.243227931	5.228537125	4.797608407	5.082773101	4.804434894	4.602303996	4.565746261	4.590099088	4.814823778	4.640236862	4.765065453	5.198497973	5.272613764	4.696955697	5.00470209
PGAM1P11	na	5.848269937	5.582504742	6.131694589	5.645774958	5.777342328	5.522798272	5.285626247	5.374855953	5.321866089	5.436621224	5.896769418	5.454090467	5.324225197	5.594605217	5.098675876	5.949342993	5.621685923	5.503209287	5.459231666	4.954929325	5.014049594	5.422247793	5.741391122	5.303258454	5.397473084	5.430785985	5.467249627	5.38360035	5.930134064	5.642995781
RNU6-828P	na	5.347264654	5.251362007	4.847429265	5.008870599	5.364650422	4.722687544	5.285626247	5.093968194	5.00863662	4.896504915	5.026765597	4.849981219	4.879102783	4.994576085	4.766869136	5.368668993	5.363048287	4.86115572	4.681753505	4.954929325	4.799866688	4.748817488	5.204577973	4.814823778	5.146508069	4.64774039	5.248752947	5.232608691	5.108151434	5.171082517
KIF1B	na	12.63159749	12.53354356	12.1992717	12.30581658	12.54941871	12.63627264	12.65136402	12.39056371	12.5044113	12.6098855	11.95216712	12.85527738	12.1254817	12.53663484	12.64151248	12.45956277	12.50729394	12.33610661	12.25892638	12.2002385	12.33748992	12.19216517	12.48847483	12.34378223	12.32036258	12.30663006	12.3157602	12.24736195	12.43131165	12.32102205
MIR1273D	na	4.805225967	4.812338336	4.485494768	4.117750744	4.460660399	4.117750744	4.437814377	4.431760926	4.668660853	4.438886292	4.933407681	4.849981219	4.602594299	4.453525513	4.494616193	4.691087842	4.600916489	4.726940155	5.082773101	4.117750744	4.709834259	4.565746261	4.694986252	4.117750744	4.545129679	4.493557465	4.719272426	4.117750744	4.453646052	4.117750744
RNU6-37P	na	4.117750744	4.611246193	4.117750744	4.117750744	4.117750744	4.117750744	4.117750744	4.117750744	4.437102478	4.438886292	4.698294709	4.486801244	4.117750744	4.117750744	4.117750744	4.117750744	4.117750744	4.117750744	4.117750744	4.117750744	4.117750744	4.117750744	4.117750744	4.117750744	4.545129679	4.117750744	4.610064207	4.117750744	4.453646052	4.117750744
RN7SL731P	na	6.721310006	6.911947913	6.588479242	6.363468591	7.097772014	7.056598766	6.838609435	7.048247403	6.877397853	6.549890479	6.282889227	7.328919077	7.048736338	6.73497509	7.13956555	6.903441373	7.225472693	7.03772496	6.543759508	6.886843986	6.834416064	7.135241281	6.780075024	7.074278447	7.020728441	6.684711194	6.775314964	6.79139431	7.152403957	6.933252191
PGD	na	14.18861125	14.38139792	14.18514359	14.05457418	13.44618503	14.12081164	14.12706174	13.95309954	14.34421458	14.33979933	13.67479111	14.49445624	13.84188407	14.11144106	13.9771875	14.10765261	13.77822529	13.85949129	14.2950197	13.22149814	14.08938459	13.65598099	14.30948401	14.02119301	13.83227212	14.0838279	14.05178382	13.77503633	13.69561034	13.64766443
RP4-736L20.3	na	6.683144052	7.09946656	6.272814017	6.439591967	6.125598155	6.360352699	6.501347124	6.851837115	6.682005885	6.754070229	6.511817798	6.162582173	6.77018825	6.72176805	5.924465618	7.049380844	6.529641363	6.269691086	6.981733674	6.001923044	6.612751113	6.287506042	6.865821906	6.53003171	6.486686826	6.684711194	6.46714333	6.329345049	6.410447875	6.560750385
APITD1-CORT	na	8.832499252	8.944153494	9.088845725	8.685531559	8.476165675	8.744604234	8.800477862	8.960453511	8.944806933	8.834260525	8.911204425	8.587230855	8.957867153	8.845821009	8.516880471	9.030910901	8.768076655	8.691231104	9.231759954	8.816576779	8.927204887	8.75582707	9.07733464	8.788288394	9.015589649	8.887528402	8.857263825	8.924088989	8.732615015	8.585316962
APITD1	na	8.898848681	9.068001731	9.118614607	8.800782346	8.534971062	8.810880389	8.868358945	9.097379767	9.053282329	8.94473973	9.018264854	8.633698847	9.097481366	8.992345964	8.629890892	9.127325672	8.862616518	8.771342012	9.279366691	8.882472093	9.121698591	8.840708707	9.145951366	8.895604771	9.142583768	9.015381983	8.979134916	9.086510446	8.798522507	8.798118633
CORT	na	5.810807496	6.224833036	6.673618195	5.527794676	6.34463465	6.193617482	6.597139507	5.913401512	6.265417007	6.373492235	6.310375689	5.920940872	5.864093212	6.172053499	5.861215803	6.017833077	6.186681773	5.640570377	6.477589789	6.611301023	6.08404751	6.319888825	6.633453985	5.924901751	6.185550865	6.091967449	6.432065545	6.375821676	6.068189022	5.819360264
DFFA	na	10.65102983	10.66098533	10.68783497	10.75448115	10.79103523	10.73012966	10.63716845	10.72848527	10.83016703	10.73265611	10.99268364	10.83143056	10.77279595	10.6589536	10.67155431	10.56135939	10.70376642	10.80192495	10.89242172	10.77142296	10.76290162	10.92105587	10.69993256	10.7555953	10.77340244	10.56545605	10.66688543	10.75072136	10.92281402	10.8128867
RP5-1113E3.3	na	7.952803954	8.000579817	7.992605943	7.94925692	8.169485952	7.889360516	7.954183475	7.911201882	8.087026481	8.119345539	8.054232267	8.160386363	7.926502156	7.986624782	7.90433853	7.966981294	8.094899062	7.902334631	8.010870097	8.185831239	8.091797541	7.877126498	7.889822248	7.769951858	8.021961807	7.946860382	7.713279182	7.793779077	8.091628438	7.92709148
PEX14	na	9.900423564	10.01887073	10.04011784	10.0451317	9.766520966	10.04938867	9.886339555	9.994782829	9.989656786	9.945831737	10.06361736	9.83771647	10.1023598	9.905724007	9.783761277	9.957460598	9.976316301	9.871681331	10.19206615	9.934088872	9.898814387	10.10566124	10.03393685	10.18572445	10.09558316	10.0308733	10.08579728	10.08824035	10.00293474	9.92582049
RN7SL614P	na	5.155342945	5.14771153	5.493190018	4.952920768	5.072416991	5.550774231	5.202990395	4.939049177	5.00863662	5.534768515	4.933407681	5.360853532	5.408340981	5.159201328	5.334816859	5.173709086	5.011538984	5.115496065	4.517822267	5.374468576	5.073827292	5.236287935	4.452493873	4.895261733	5.225234534	4.493557465	4.962487151	4.944962302	5.380875666	5.063897824
CASZ1	na	10.13504252	10.04572436	10.48470265	10.27749254	10.25025213	10.12238061	10.43023844	10.0896897	10.29744723	10.08201076	9.814706993	10.22827891	10.06418489	10.0386829	10.07747426	10.30512171	10.32922206	10.4410254	10.19206615	9.859778768	10.21908232	10.35564261	10.40354235	10.10274211	10.2018797	10.41457482	10.55582808	10.26667915	10.42916677	10.10380857
RP4-734G22.3	na	9.436968386	9.22473907	9.746305095	9.335725079	9.288843702	9.340534504	9.566906715	9.232352517	9.576978362	9.342619439	9.091754257	9.359269084	9.231893159	9.375804747	9.125150969	9.453336822	9.464512072	9.496529533	9.452700411	9.074558269	9.439963108	9.592049324	9.625892041	9.34885894	9.530403205	9.513531199	9.748335445	9.63669703	9.526778538	9.372871497
HSPE1P24	na	4.117750744	4.117750744	4.117750744	4.117750744	4.117750744	4.117750744	4.117750744	4.117750744	4.117750744	4.117750744	4.117750744	4.117750744	4.117750744	4.117750744	4.117750744	4.117750744	4.117750744	4.117750744	4.117750744	4.117750744	4.117750744	4.117750744	4.117750744	4.117750744	4.117750744	4.117750744	4.117750744	4.117750744	4.117750744	4.117750744
C1orf127	na	6.847089892	6.069433379	6.35904688	6.632218114	6.579264309	6.741681581	6.686593649	6.183588534	6.742419686	6.464602757	6.039009254	6.880578121	6.861055789	6.211567962	6.565024964	5.628300773	6.497443268	6.359365718	6.054505816	6.264767891	6.642510781	6.526752473	6.436853745	6.828910252	6.35183322	6.064888377	6.156274023	6.297422215	6.212213442	5.948644678
CFL1P6	na	4.117750744	4.611246193	4.117750744	4.117750744	4.708941685	4.856002448	4.117750744	4.560960353	4.117750744	4.117750744	4.529632383	4.486801244	4.602594299	4.861982129	4.649225222	4.923408455	4.708146524	4.117750744	4.517822267	4.605578899	4.461182898	4.117750744	4.452493873	4.117750744	4.640236862	4.493557465	4.117750744	4.117750744	4.453646052	5.171082517
AL713997.1	na	4.680817354	4.611246193	4.485494768	4.117750744	4.601570194	4.792879189	4.437814377	4.659517629	4.952700665	4.570977136	4.698294709	4.849981219	4.710187369	5.053139996	4.649225222	4.117750744	4.79793099	4.646291698	4.806361999	4.117750744	4.461182898	4.117750744	4.590099088	4.468820673	4.545129679	4.493557465	4.610064207	4.564212174	4.785094188	4.703551705
TARDBP	na	13.1075235	13.07965645	13.15591329	13.09646212	12.86568444	13.11180225	13.00697499	13.11478838	13.02559383	13.03499955	12.99073407	13.02225076	12.8472244	13.13668247	13.17396469	12.95335875	13.02493892	13.07166121	13.11934623	13.00945033	13.05235108	12.94845555	13.03175936	12.93945585	13.00328645	13.05311482	13.04282241	13.04477404	12.90539682	13.03680002
TARDBP	na	11.91255017	11.91023213	11.91693704	11.97316277	11.8137331	11.92098162	11.90807679	12.00124472	11.81336432	11.81938329	11.77523915	11.89460887	11.73105851	11.94115393	12.06286379	11.81223522	11.84917849	11.97604132	11.96420198	11.8552033	11.82519612	11.86508885	11.88761451	11.79917706	11.78665146	11.89700202	11.86907631	11.87979377	11.7775168	11.95441425
MASP2	na	8.713090128	8.548515585	8.547479552	8.513657555	8.711842416	8.506848421	8.247877669	8.25449713	8.262397035	8.440428964	8.12985437	8.409196154	7.764253493	8.475741425	8.243094932	8.666199222	8.381763781	7.958357748	7.925317135	8.336992538	8.480169742	8.214130873	7.92945718	8.015552783	8.228738396	8.280618229	8.485629922	8.623061131	7.839772568	8.184794873
RP4-635E18.8	na	8.428433722	8.362745236	8.573536785	8.50347838	8.519523554	8.475732965	8.11976294	8.110533729	8.179528469	8.53438015	8.397801002	8.26084064	7.853903523	8.506116525	8.03519248	8.289815919	8.360293349	8.130672844	8.040752954	8.50198245	8.178347347	7.98730044	8.261811783	8.184527528	8.409404487	8.355799671	8.630431607	8.595142755	8.322905894	8.479580887
SRM	na	11.02100903	10.99917578	11.32783088	10.89060587	10.7101714	10.60659227	10.67551917	11.02510304	11.2063898	10.98591395	11.16101892	11.09595164	11.05303334	10.79097655	10.56778311	10.85442202	10.8070958	10.91070731	11.36110267	10.72006717	10.98812844	10.6878181	11.33775025	11.25186435	11.01457258	10.9827435	11.12218447	10.96123191	11.06774473	10.81598669
EXOSC10	na	12.2721856	12.29793628	12.35448929	12.38540116	12.12479295	12.25851708	12.2035265	12.37494977	12.32342957	12.19172603	12.17387225	12.22057614	12.19746856	12.37310789	12.2767928	12.29345367	12.20527086	12.24450206	12.29794423	12.3280323	12.3079837	12.37698487	12.33150996	12.2974558	12.33436401	12.38796324	12.44655489	12.37141485	12.2650429	12.32592291
RP4-635E18.7	na	10.18901059	10.03870596	10.16368739	10.02159533	9.731816253	9.951214181	9.84923379	10.06320483	9.989656786	9.986947561	9.913950784	9.901154761	9.924209652	10.19570833	9.8486054	9.977482691	9.963589299	9.855865927	9.937104593	10.09741799	9.990007261	9.994274127	10.09838267	10.00601799	10.06902706	10.16199798	10.08715196	10.06923181	9.794449036	10.10507651
RP4-635E18.6	na	7.929100482	8.034987812	7.94669702	7.882550335	7.53791213	7.652883735	7.755378036	7.969681991	7.525664373	7.611501943	7.611697882	7.942232259	7.896700155	7.783950645	8.196822224	7.86698548	7.51131508	7.925945245	8.003300767	7.752766535	7.919080303	7.943251466	7.800991274	7.992220477	7.728534747	7.853369075	7.788946878	7.732169573	7.584720401	7.729616278
MTOR	na	12.67212227	12.62093655	12.73029274	12.63878202	12.61728586	12.55599414	12.60363726	12.66086666	12.63258135	12.64863195	12.43295063	12.71967008	12.63849126	12.51956036	12.65330044	12.70049285	12.52134968	12.47871997	12.7508065	12.48277276	12.48632047	12.61271879	12.63769687	12.56307855	12.49333628	12.57576836	12.56112036	12.57572528	12.6369352	12.62042285
MTOR-AS1	na	7.405411057	7.163758	7.361474066	7.039624555	6.976626692	7.139461026	7.264294445	7.29141338	7.095100367	7.060939245	6.89596513	7.276088154	7.28074877	7.019000696	6.867017708	7.401433112	6.985096704	6.918664496	7.465835696	7.006368739	7.025282718	6.957292471	7.105191561	7.107616894	7.129241216	7.193690507	7.126536724	6.979377081	7.132803987	7.361412643
RNU6-537P	na	4.909150753	4.117750744	4.847429265	4.437188649	4.117750744	4.117750744	4.117750744	4.431760926	4.117750744	4.438886292	4.698294709	4.117750744	4.800271669	4.117750744	4.117750744	4.117750744	4.117750744	4.117750744	4.117750744	4.117750744	4.117750744	4.117750744	4.117750744	4.117750744	4.420503672	4.117750744	4.117750744	4.434073879	4.117750744	4.117750744
ANGPTL7	na	8.029090706	5.582504742	6.690024158	6.214254932	8.355155058	5.841506411	6.088362207	7.212237386	7.539094973	6.11346915	8.180509069	6.894800247	7.081270947	5.97728586	6.707539546	7.692754974	6.30493377	8.933297396	5.922566494	8.664304072	9.60295632	10.31894037	7.751249822	9.515027393	5.745759451	6.962428474	7.36242553	7.94449148	10.50057907	7.89208758
RNU6-291P	na	4.117750744	4.611246193	4.485494768	4.117750744	4.117750744	4.117750744	4.117750744	4.560960353	4.437102478	4.117750744	4.529632383	4.117750744	4.602594299	4.696749665	4.117750744	4.117750744	4.460194942	4.117750744	4.681753505	4.117750744	4.117750744	4.117750744	4.117750744	4.468820673	4.719986143	4.64774039	4.117750744	4.117750744	4.117750744	4.117750744
RPL39P6	na	4.517154065	4.117750744	4.485494768	4.568590844	4.798842985	4.792879189	4.569470417	4.431760926	4.437102478	4.570977136	4.117750744	4.934282561	4.602594299	4.696749665	4.766869136	4.524486013	4.460194942	4.424037872	4.681753505	4.463514906	4.709834259	4.435165111	4.452493873	4.722877485	4.117750744	4.493557465	4.466709179	4.117750744	4.117750744	4.457505642
UBIAD1	na	10.35754364	10.41980408	10.28276321	10.36237709	10.23735231	10.162907	10.08749976	10.19711988	10.10606783	10.13174174	10.3751289	10.34566002	10.24097817	10.22789171	10.12135322	10.25022582	10.24525746	10.33797022	10.46597264	10.18448329	10.17781139	10.20596849	10.20667257	10.27023868	10.17051707	10.26005281	10.36130861	10.41131396	10.3498585	10.25538571
UBE2V2P3	na	5.08120878	5.716392922	5.075653371	5.496204453	5.65601808	5.522798272	5.70326001	5.33944111	5.242816144	5.681003236	5.896769418	5.310805553	4.879102783	5.297953237	5.163664686	5.243227931	5.775299143	5.237599503	5.157018168	5.760513453	4.878653021	4.821932149	5.250607877	5.551196571	5.013232567	5.277997645	5.29646803	5.38360035	5.053465959	5.00470209
RP11-149P14.1	na	4.117750744	4.117750744	4.117750744	4.117750744	4.117750744	4.117750744	4.117750744	4.117750744	4.117750744	4.117750744	4.117750744	4.117750744	4.117750744	4.117750744	4.117750744	4.117750744	4.460194942	4.117750744	4.117750744	4.117750744	4.117750744	4.117750744	4.117750744	4.117750744	4.117750744	4.117750744	4.117750744	4.117750744	4.117750744	4.117750744
PTCHD2	na	4.680817354	5.201001536	5.075653371	5.752604311	5.321792681	5.06419892	5.01056948	5.302718141	5.527440497	4.95725617	5.110384517	5.360853532	5.4479377	5.340055373	5.028316468	5.876817094	5.55390036	5.763012649	4.681753505	5.667777799	5.407609106	5.422247793	5.336492756	5.622516513	5.458873164	5.331568072	5.941522791	5.712489993	5.717755232	5.543412292
RP1-69M21.2	na	5.223761053	5.470301038	5.254199069	5.359433572	5.520149743	5.604674945	5.466123847	5.701835652	5.752203482	5.436621224	5.69165803	5.58012254	5.80904744	5.594605217	5.163664686	5.673588368	5.588310454	5.786027633	5.558821248	5.56682539	5.44718622	5.19436909	5.452873938	5.51372324	5.649713149	5.22126258	5.579237463	5.347966952	5.053465959	5.610779875
FBXO2	na	7.221132389	6.985262382	6.65701214	7.243382596	7.209243912	6.6644936	7.024751875	6.719006576	6.496973433	7.051413613	6.997916515	7.369802592	6.743082325	6.836286665	6.773570324	6.815183483	7.788292737	7.22628755	6.60682808	7.436775865	7.736086118	8.977568531	7.292084143	7.367496238	6.95859733	6.632415747	6.598936011	6.745893179	7.68162128	7.087515343
FBXO44	na	9.223948949	9.132757875	9.359517284	9.184883625	9.507877171	9.238730006	8.985462162	9.393463484	9.319627239	9.433788119	9.417692103	9.263238446	9.365694208	9.375804747	9.106544547	9.376979832	9.383990357	9.40583644	9.038673215	9.67753754	9.787001396	9.861825709	9.190717632	9.477863797	9.406932421	9.557313833	9.510522293	9.448704771	9.602453512	9.50941773
FBXO6	na	9.434176678	9.166654934	8.91989	8.814560336	8.857090358	8.937204157	8.860380327	8.77684054	9.160633645	9.111888561	8.83663438	8.849449858	8.949217124	8.747623879	8.847335589	8.872979651	8.731793521	9.076756275	9.107127065	8.568364289	9.154629871	9.05979261	9.054566175	9.055591876	9.059869941	9.227159925	8.931617735	8.760649959	8.890607571	8.912738516
MAD2L2	na	10.84627599	10.77769198	10.81590098	10.52853752	10.25258521	10.58056235	10.5768496	10.62591728	10.5194017	10.32096456	10.54021821	10.59724447	10.44426082	10.48537111	10.38445788	10.61984371	10.38330796	10.26247559	11.00894861	10.41692669	10.76043727	10.4013704	10.74482992	10.79974703	10.82619043	10.65086164	10.70355488	10.5074763	10.60935561	10.39668269
DRAXIN	na	7.526735222	7.923059721	7.806758312	7.733159349	7.482834593	7.675079353	7.635122148	7.691104915	7.623424901	7.539035175	7.331536927	7.593005566	7.447181172	7.700673317	7.51721856	7.768727375	7.447146583	7.439426153	7.681134425	7.725524141	7.788957707	7.449142253	7.283307225	7.481422828	7.513355151	7.432700821	7.68473493	7.737881879	7.721210156	7.709619176
AGTRAP	na	12.41203623	12.58767004	12.40996063	12.15501654	11.39830547	12.25143179	12.19193285	12.30816564	12.44000645	12.32762907	11.8644858	12.20320782	11.99759426	12.3759311	12.03732887	12.19303111	11.7439815	11.89296701	12.39471189	11.51338257	12.37716713	11.70073935	12.56758254	12.21018706	12.25459897	12.38028967	12.30968191	11.95175186	11.7341366	11.82461679
C1orf167	na	10.31266989	10.25518989	10.34322211	10.28146128	9.805186655	10.05884826	10.12346136	9.777108323	10.23438835	10.09003813	9.945569857	10.19913126	10.11786538	10.01252611	10.11206234	10.26006642	10.03155989	10.18670455	10.33551241	10.37399276	10.1378586	10.26652876	10.06841367	10.31539553	10.24448958	10.27668514	9.934463428	10.28617723	10.29336823	10.08079298
RP11-56N19.5	na	5.603099824	5.684367648	5.944450053	5.527794676	5.988174052	5.729115179	5.829780642	5.976413618	5.726412436	5.971310989	5.896769418	6.162582173	5.916737666	5.773970102	5.861215803	5.79966735	5.80373234	5.473529339	5.349217701	5.873780473	5.625687786	6.034798005	5.653221802	5.551196571	5.768578618	5.823967658	5.680911053	5.514980643	5.774509354	5.872740007
MTHFR	na	12.64493102	12.48455439	12.50337967	12.55213472	12.05032476	12.40845101	12.38340918	11.92793019	12.33778364	12.31080391	12.21854562	12.48801788	12.34004902	12.34509167	12.36838502	12.59302007	12.31396052	12.42636335	12.54726338	12.610311	12.3618063	12.4934472	12.32043023	12.53396996	12.49429595	12.63795925	12.25017051	12.57968041	12.50613158	12.42212458
CLCN6	na	11.06856318	11.17778337	11.33164517	11.37300296	11.15691309	11.22006941	11.3499573	10.97330652	11.43499909	11.1396444	11.06833918	11.02891456	11.26106772	10.96811321	11.12458835	11.25291416	11.3774645	11.35677462	10.99191567	11.53692569	11.3219627	11.46573082	11.22230465	11.20527898	11.2802	11.34792293	11.26545613	11.37488613	11.3222333	11.22392475
NPPA-AS1	na	7.952803954	8.200668435	8.399910718	8.141305256	7.642038121	7.879854868	8.097250177	7.829304485	8.523053883	7.916698261	8.243110415	7.894301378	8.15497405	8.060273853	7.918690832	7.950794022	8.190556824	8.064216522	7.909196195	8.36803733	8.376440314	8.234550851	8.330948434	7.692278308	8.136997271	8.189573111	8.073472062	8.37192508	7.909873473	8.170282818
NPPA-AS1_1	na	5.884600316	5.684367648	6.180471026	5.896591729	5.48337586	5.604674945	5.876843222	5.675792494	5.802145859	5.734597496	5.93389647	5.978819879	5.967208087	5.953651403	5.385756581	5.628300773	5.588310454	5.715581222	5.813369887	5.977338693	5.835954809	5.994212358	6.062330851	5.094420931	5.83450573	5.790195373	5.888308638	6.008923738	5.493350041	5.577609065
NPPA-AS1_2	na	6.051663951	5.777912267	6.131694589	6.004763834	5.321792681	5.402940905	5.853541861	5.565189393	6.159972769	5.882117995	5.858473742	5.497760313	5.751331137	5.340055373	5.759628296	5.628300773	5.936588475	5.935810331	5.558821248	6.049684213	5.86315011	5.952257021	6.083881131	5.204776101	5.956426468	5.644437194	5.614159866	5.881069619	5.159561373	5.819360264
NPPA	na	6.561763087	7.264761981	7.235242911	6.754753661	6.594551821	6.533575758	6.648975147	6.683683724	7.200922727	6.742167353	7.108119721	6.647445158	6.910411567	7.091954905	6.426636418	6.619564268	6.722074932	6.809251894	6.60682808	6.959787441	6.741824683	6.937165421	7.064622056	6.611132988	6.893553002	6.875929559	7.083054979	7.008368825	6.522697267	6.909746331
NPPA-AS1_3	na	5.223761053	5.617492895	5.53502997	5.200954889	5.072416991	4.967217465	5.324414573	4.939049177	5.752203482	5.401761668	5.322302452	5.360853532	5.408340981	5.745944728	5.163664686	4.923408455	5.363048287	5.198697393	5.349217701	5.494006514	5.689754832	5.743184546	5.557619642	4.613028788	5.332152773	5.563918759	5.467249627	5.147011272	5.380875666	5.353785049
NPPB	na	4.117750744	4.467551015	4.117750744	4.117750744	4.460660399	4.792879189	4.669879153	4.659517629	4.752623877	4.756127865	4.117750744	4.753551516	4.602594299	4.784857823	4.117750744	4.117750744	4.708146524	4.550100389	4.117750744	4.463514906	4.117750744	4.435165111	4.117750744	4.117750744	4.420503672	5.025825748	4.117750744	4.117750744	4.117750744	4.457505642
RP5-934G17.6	na	5.287485785	5.299175992	4.931451083	5.463653738	5.180489096	5.191376777	5.202990395	5.045569706	5.200674536	5.206476268	5.441521925	5.202210734	4.949898212	5.207791309	5.028316468	5.243227931	5.179101839	5.442994665	5.459231666	5.331310593	5.44718622	5.387722363	5.376780521	5.392684601	5.104373221	4.948915408	5.145321043	5.272613764	5.108151434	5.171082517
RNU5E-1	na	5.08120878	4.720709808	4.117750744	4.752793161	4.460660399	4.642588877	4.569470417	4.659517629	4.437102478	4.438886292	5.026765597	4.63826341	4.117750744	4.591548383	5.098675876	4.691087842	4.708146524	4.117750744	4.517822267	4.117750744	4.949408765	4.435165111	4.694986252	4.814823778	4.545129679	4.64774039	4.810690177	4.663477188	4.453646052	4.792660735
RNU5E-4P	na	4.517154065	4.117750744	4.485494768	4.117750744	4.460660399	4.117750744	4.117750744	4.560960353	4.437102478	4.117750744	4.529632383	4.753551516	4.710187369	4.453525513	4.494616193	4.691087842	4.600916489	4.550100389	4.517822267	4.605578899	4.602303996	4.117750744	4.117750744	4.468820673	4.420503672	4.117750744	4.117750744	4.564212174	4.453646052	4.457505642
KIAA2013	na	10.76311465	10.81431219	10.87111086	10.67601099	10.49354448	10.81443983	10.7485714	10.87079119	10.96943678	10.84600192	10.72644646	10.85030004	10.66523544	10.66568196	10.60909144	10.59673377	10.45678378	10.52032871	11.09299707	10.34204648	10.88330809	10.6275309	11.07688198	10.66485559	10.81701417	10.68967158	10.79839215	10.57956718	10.6842146	10.55070774
PLOD1	na	11.55751989	11.76005156	11.73305871	11.81036709	11.98834244	11.89628299	11.66825522	11.94374115	11.90586453	11.78589566	11.99811237	11.89806727	11.95471527	11.69085758	11.77134807	11.72434991	11.80429387	11.95078755	12.01426365	11.79951672	11.77317922	12.25875899	11.82253835	12.01044602	11.96088597	12.01650081	11.82956827	11.63608423	12.1896795	11.76170524
MFN2	na	13.51730435	13.80134331	13.70349169	13.7436644	13.50960531	13.73897501	13.65919388	13.91172775	13.63009852	13.61762776	13.68215914	13.74133038	13.54195811	14.01800678	13.50430836	13.7584791	13.45658181	13.53200921	14.01176365	13.62633706	13.64734708	13.50259505	13.79806017	13.71893196	13.67526955	13.85497852	14.0128526	13.50704996	13.55413015	13.57267828
RP5-1077B9.5	na	4.517154065	4.117750744	4.117750744	4.437188649	4.460660399	4.421876435	4.437814377	4.117750744	4.117750744	4.117750744	4.117750744	4.117750744	4.46138961	4.591548383	4.117750744	4.117750744	4.460194942	4.117750744	4.117750744	4.463514906	4.117750744	4.117750744	4.117750744	4.117750744	4.420503672	4.493557465	4.810690177	4.117750744	4.117750744	4.117750744
MIIP	na	12.00381621	12.01225923	12.18528691	11.79968534	11.23094561	11.79899864	11.63672596	11.88258857	12.05492702	11.95047748	11.64587799	12.08377274	11.74526863	12.01611428	11.66843643	11.96741779	11.50976936	11.42842012	11.95934234	11.43514491	12.04393624	11.56107377	12.135928	11.77087926	11.75912868	12.10684389	11.9416223	11.55844471	11.42352607	11.47596231
Y_RNA	na	5.810807496	5.864578261	5.972980204	5.463653738	5.229983147	5.680952849	5.530365977	5.374855953	5.918568172	5.289351435	5.322302452	5.656773916	5.780541865	5.773970102	5.163664686	5.531827968	5.55390036	5.198697393	5.225536897	5.455659492	5.808128127	5.792904147	5.59040621	5.78337487	5.060057636	5.331568072	5.579237463	5.311015057	5.340471531	5.063897824
MIR6729	na	4.999892022	4.892502165	5.723374189	5.283450891	5.276984649	4.967217465	5.245213727	5.374855953	5.156501101	5.401761668	4.698294709	5.258059838	4.949898212	5.297953237	4.865237554	5.098361257	5.071160497	5.023395242	4.517822267	5.080119393	5.073827292	5.236287935	5.204577973	4.613028788	4.963475816	5.22126258	4.962487151	5.100921403	5.419733671	4.940698656
RN7SL649P	na	4.517154065	4.117750744	4.636430492	4.117750744	4.708941685	4.54706049	4.117750744	4.560960353	4.437102478	4.117750744	5.110384517	4.117750744	4.117750744	4.117750744	4.117750744	4.117750744	4.117750744	4.117750744	4.117750744	4.605578899	4.117750744	4.748817488	4.117750744	4.117750744	4.117750744	4.117750744	4.117750744	4.434073879	4.117750744	4.117750744
TNFRSF8	na	7.638487152	6.985262382	7.257083459	7.218426604	7.836146256	7.313278649	6.892875305	6.808971735	7.200922727	7.539035175	6.981436377	7.26527979	7.113064566	6.811650571	7.23524613	7.436922365	7.405511096	7.636126148	7.171430516	6.626482321	8.038328566	7.483889088	7.134863928	7.129408708	7.080204361	7.442659156	6.802619495	7.447983402	7.909873473	7.281977536
RNU6-777P	na	4.117750744	4.117750744	4.117750744	4.117750744	4.117750744	4.421876435	4.117750744	4.117750744	4.568469714	4.117750744	4.117750744	4.117750744	4.117750744	4.453525513	4.117750744	4.117750744	4.117750744	4.117750744	4.117750744	4.117750744	4.117750744	4.117750744	4.117750744	4.117750744	4.117750744	4.493557465	4.117750744	4.117750744	4.117750744	4.117750744
RP11-426M1.2	na	4.117750744	4.117750744	4.485494768	4.117750744	4.117750744	4.117750744	4.117750744	4.117750744	4.117750744	4.117750744	4.117750744	4.117750744	4.117750744	4.453525513	4.117750744	4.524486013	4.117750744	4.550100389	4.117750744	4.463514906	4.117750744	4.117750744	4.117750744	4.468820673	4.117750744	4.117750744	4.117750744	4.117750744	4.117750744	4.457505642
MIR7846	na	6.561763087	6.738340273	7.531886686	7.095705905	7.365798095	8.120651056	8.272181215	7.437548627	7.70897023	6.11346915	5.322302452	6.1379063	7.422171997	6.089170166	7.223636869	5.673588368	6.665715591	7.122847692	7.851294455	6.303797089	7.549272695	7.8561483	7.935030561	7.869476326	8.043193975	6.55939558	6.775314964	7.587704079	6.359281668	7.654877221
TNFRSF1B	na	13.85561935	13.47889193	13.69636031	13.32306038	13.22245826	13.51966755	13.7809691	13.0861708	13.5306225	13.77373785	13.16801028	13.41184238	13.28903988	13.42883648	13.40907816	13.76540338	13.65053035	13.62041067	14.01609913	13.26017304	13.60414053	13.48039945	13.85264199	13.77476463	13.68000076	13.93594502	13.36139792	13.73870808	13.60711712	13.59168033
MIR4632	na	5.810807496	5.388329505	5.885319759	5.359433572	5.321792681	5.464569584	5.853541861	5.374855953	5.359116573	5.708110929	5.93389647	5.142737815	5.593058743	5.87989011	5.480620454	5.876817094	5.443593521	5.1580681	5.650114697	5.56682539	5.592237401	5.488043214	5.972225953	5.094420931	5.698736611	5.755431436	5.543176707	5.575069817	5.627027533	5.47160836
RP5-1118D24.2	na	4.680817354	4.117750744	4.636430492	4.668808324	4.601570194	4.967217465	4.893956136	4.560960353	4.892263125	4.570977136	5.441521925	4.117750744	4.949898212	4.784857823	4.649225222	5.015689423	4.876503233	4.424037872	4.517822267	4.605578899	4.709834259	4.665345043	4.117750744	4.468820673	4.545129679	4.493557465	4.466709179	4.434073879	4.453646052	4.117750744
SNORA70	na	4.117750744	4.117750744	4.117750744	4.117750744	4.117750744	4.421876435	4.75402236	4.659517629	4.437102478	4.117750744	4.529632383	4.486801244	4.710187369	4.453525513	4.117750744	4.691087842	4.708146524	4.424037872	4.117750744	4.117750744	4.461182898	4.435165111	4.117750744	4.117750744	4.545129679	4.493557465	4.610064207	4.564212174	4.453646052	4.457505642
VPS13D	na	12.75018925	12.67261716	12.44148309	12.7415552	13.17759074	12.7360923	12.87775372	12.52477761	12.63102809	12.68598677	12.69187175	12.73642936	12.76858666	12.44012121	12.93874711	12.78554632	12.74145839	12.56857391	12.56464636	12.59870542	12.47884538	12.49386935	12.41026107	12.52514689	12.55607926	12.62340613	12.5523218	12.46846446	12.97175411	12.86525122
SNORA59A	na	4.517154065	4.611246193	4.751324263	5.15677097	4.601570194	5.1086951	4.75402236	5.045569706	5.060879272	5.013479175	4.826429371	5.142737815	4.879102783	4.696749665	4.649225222	5.015689423	5.126803171	4.973106314	4.806361999	4.883726165	4.461182898	5.236287935	5.050349819	4.895261733	4.789874855	4.765065453	4.962487151	5.100921403	4.785094188	5.00470209
RP5-888M10.2	na	4.909150753	5.299175992	5.575319861	5.802556572	5.48337586	5.337372888	4.893956136	5.183278885	5.242816144	5.534768515	5.441521925	5.202210734	5.279335887	5.159201328	5.224244468	5.531827968	4.947069242	5.115496065	4.910450716	5.286184831	4.949408765	5.104200176	5.250607877	5.033439982	5.013232567	4.863171583	5.198497973	4.885058239	5.159561373	5.353785049
DHRS3	na	10.42655819	10.64258909	10.81499295	10.98548937	11.08412326	10.8493764	10.43829091	11.06790767	10.89308219	10.55518224	11.47589137	10.91147301	11.01834651	10.38497226	10.68100889	10.9012819	10.80788698	10.54329365	10.83838971	11.26230788	10.72380116	11.02227346	10.88608696	10.92309555	10.88240276	11.09951522	11.04483315	10.78264341	11.18310251	10.83138747
RNU6ATAC18P	na	4.805225967	4.467551015	4.636430492	4.952920768	4.948171518	4.117750744	4.75402236	4.879553244	4.752623877	4.438886292	4.117750744	4.849981219	4.800271669	4.931264382	4.494616193	4.524486013	4.876503233	4.919284457	4.117750744	4.463514906	4.461182898	5.00337483	4.928817901	4.895261733	4.640236862	4.64774039	4.890672154	4.819548448	4.696955697	4.703551705
MIR6730	na	4.117750744	4.720709808	5.198522022	5.061126066	4.708941685	4.967217465	4.827717683	4.994123256	4.752623877	5.013479175	5.25686702	4.849981219	5.232248085	4.453525513	5.334816859	5.425931172	4.460194942	4.86115572	4.517822267	4.605578899	5.231606096	5.276412079	4.782834748	5.255295496	4.420503672	4.64774039	5.028082783	4.885058239	4.931550203	5.063897824
RP11-474O21.5	na	5.155342945	5.582504742	5.139234959	5.395360061	6.20959482	5.656092876	5.466123847	5.593881286	5.752203482	5.289351435	6.196768021	5.497760313	5.324225197	4.591548383	5.480620454	5.368668993	5.831501149	5.442994665	4.117750744	6.11809115	5.278669442	5.840620996	5.523823259	5.752938378	5.262214942	5.331568072	5.648026667	5.100921403	5.627027533	6.109523778
AADACL4	na	4.117750744	4.117750744	4.117750744	4.117750744	4.117750744	4.117750744	4.117750744	4.659517629	4.117750744	4.438886292	4.117750744	4.117750744	4.117750744	4.453525513	4.117750744	4.691087842	4.117750744	4.646291698	4.117750744	4.117750744	4.117750744	4.117750744	4.117750744	4.117750744	4.789874855	4.117750744	4.117750744	4.117750744	4.117750744	4.117750744
RP11-474O21.2	na	4.117750744	4.117750744	4.117750744	4.117750744	4.117750744	4.117750744	4.117750744	4.117750744	4.117750744	4.117750744	4.117750744	4.117750744	4.117750744	4.117750744	4.117750744	4.117750744	4.117750744	4.117750744	4.117750744	4.117750744	4.117750744	4.117750744	4.117750744	4.117750744	4.117750744	4.117750744	4.117750744	4.117750744	4.117750744	4.117750744
AADACL3	na	4.680817354	4.467551015	4.117750744	4.568590844	4.117750744	4.642588877	4.569470417	4.742127266	4.668660853	4.570977136	4.117750744	4.117750744	4.117750744	4.784857823	4.494616193	4.117750744	4.460194942	4.550100389	4.117750744	4.117750744	4.602303996	4.435165111	4.117750744	4.722877485	4.545129679	4.64774039	4.466709179	4.663477188	4.453646052	4.870649687
C1orf158	na	5.508002915	5.509010157	5.575319861	5.283450891	5.590160854	5.337372888	5.648527084	5.224805038	5.359116573	5.328250302	5.69165803	4.849981219	5.4479377	5.456734307	5.281117787	5.876817094	5.179101839	5.691118767	5.349217701	5.286184831	5.557749207	5.276412079	5.376780521	5.689577235	5.262214942	5.096006222	5.248752947	5.052201666	4.994882883	5.353785049
PRAMEF12	na	4.117750744	4.117750744	4.117750744	4.117750744	4.117750744	4.117750744	4.117750744	4.117750744	4.117750744	4.117750744	4.117750744	4.117750744	4.117750744	4.117750744	4.117750744	4.117750744	4.117750744	4.424037872	4.117750744	4.117750744	4.117750744	4.117750744	4.117750744	4.117750744	4.117750744	4.117750744	4.117750744	4.117750744	4.117750744	4.117750744
PRAMEF1	na	4.117750744	4.117750744	4.117750744	4.117750744	4.117750744	4.117750744	4.117750744	4.117750744	4.117750744	4.117750744	4.117750744	4.117750744	4.117750744	4.117750744	4.117750744	4.117750744	4.117750744	4.550100389	4.117750744	4.117750744	4.117750744	4.117750744	4.117750744	4.117750744	4.117750744	4.117750744	4.117750744	4.117750744	4.117750744	4.117750744
RP5-845O24.8	na	4.117750744	4.117750744	4.117750744	4.117750744	4.117750744	4.117750744	4.117750744	4.117750744	4.117750744	4.117750744	4.117750744	4.117750744	4.117750744	4.117750744	4.117750744	4.117750744	4.117750744	4.424037872	4.117750744	4.117750744	4.117750744	4.117750744	4.117750744	4.117750744	4.117750744	4.117750744	4.117750744	4.117750744	4.117750744	4.117750744
PRAMEF11	na	4.117750744	4.117750744	4.117750744	4.117750744	4.117750744	4.117750744	4.117750744	4.117750744	4.117750744	4.117750744	4.117750744	4.117750744	4.117750744	4.117750744	4.117750744	4.117750744	4.117750744	4.117750744	4.117750744	4.117750744	4.117750744	4.117750744	4.117750744	4.117750744	4.117750744	4.117750744	4.117750744	4.117750744	4.117750744	4.117750744
PRAMEF6	na	4.117750744	4.117750744	4.117750744	4.117750744	4.117750744	4.117750744	4.117750744	4.117750744	4.117750744	4.117750744	4.117750744	4.117750744	4.117750744	4.117750744	4.117750744	4.117750744	4.117750744	4.117750744	4.117750744	4.117750744	4.117750744	4.117750744	4.117750744	4.117750744	4.117750744	4.117750744	4.117750744	4.117750744	4.117750744	4.117750744
RP5-845O24.3	na	4.117750744	4.117750744	4.117750744	4.117750744	4.117750744	4.117750744	4.117750744	4.117750744	4.117750744	4.117750744	4.117750744	4.117750744	4.117750744	4.117750744	4.117750744	4.817687488	4.117750744	4.550100389	4.517822267	4.117750744	4.117750744	4.117750744	4.117750744	4.117750744	4.117750744	4.117750744	4.117750744	4.117750744	4.117750744	4.117750744
HNRNPCL1	na	4.517154065	4.467551015	4.485494768	4.568590844	4.117750744	4.54706049	4.669879153	4.659517629	4.668660853	4.117750744	4.117750744	4.117750744	4.46138961	4.591548383	4.494616193	4.117750744	4.460194942	4.797608407	4.681753505	4.463514906	4.602303996	4.117750744	4.452493873	4.613028788	4.117750744	4.493557465	4.610064207	4.434073879	4.591717718	4.597139305
PRAMEF2	na	4.117750744	4.117750744	4.117750744	4.117750744	4.117750744	4.117750744	4.117750744	4.117750744	4.117750744	4.117750744	4.117750744	4.117750744	4.117750744	4.117750744	4.117750744	4.117750744	4.117750744	4.550100389	4.117750744	4.117750744	4.117750744	4.117750744	4.117750744	4.117750744	4.117750744	4.117750744	4.117750744	4.117750744	4.117750744	4.117750744
PRAMEF4	na	4.117750744	4.117750744	4.117750744	4.117750744	4.117750744	4.117750744	4.117750744	4.117750744	4.117750744	4.117750744	4.117750744	4.117750744	4.117750744	4.117750744	4.117750744	4.117750744	4.117750744	4.117750744	4.117750744	4.117750744	4.117750744	4.117750744	4.117750744	4.117750744	4.117750744	4.117750744	4.117750744	4.117750744	4.117750744	4.117750744
PRAMEF10	na	4.117750744	4.117750744	4.117750744	4.117750744	4.117750744	4.117750744	4.117750744	4.117750744	4.117750744	4.117750744	4.117750744	4.117750744	4.117750744	4.117750744	4.117750744	4.117750744	4.117750744	4.117750744	4.117750744	4.117750744	4.117750744	4.117750744	4.117750744	4.117750744	4.117750744	4.117750744	4.117750744	4.117750744	4.117750744	4.117750744
PRAMEF7	na	4.117750744	4.117750744	4.117750744	4.117750744	4.117750744	4.117750744	4.117750744	4.117750744	4.117750744	4.117750744	4.117750744	4.117750744	4.117750744	4.117750744	4.117750744	4.117750744	4.117750744	4.117750744	4.117750744	4.117750744	4.117750744	4.117750744	4.117750744	4.117750744	4.117750744	4.117750744	4.117750744	4.117750744	4.117750744	4.117750744
RNU6-1072P	na	4.117750744	4.117750744	4.117750744	4.117750744	4.117750744	4.117750744	4.117750744	4.117750744	4.117750744	4.117750744	4.117750744	4.117750744	4.117750744	4.117750744	4.117750744	4.117750744	4.117750744	4.117750744	4.117750744	4.117750744	4.117750744	4.117750744	4.117750744	4.117750744	4.117750744	4.117750744	4.117750744	4.117750744	4.117750744	4.117750744
RP11-450I1.2	na	4.117750744	4.117750744	4.117750744	4.117750744	4.117750744	4.117750744	4.117750744	4.117750744	4.117750744	4.117750744	4.117750744	4.117750744	4.117750744	4.117750744	4.117750744	4.117750744	4.117750744	4.117750744	4.117750744	4.117750744	4.117750744	4.117750744	4.117750744	4.117750744	4.117750744	4.117750744	4.117750744	4.117750744	4.117750744	4.117750744
PRAMEF6	na	4.117750744	4.117750744	4.117750744	4.117750744	4.117750744	4.117750744	4.117750744	4.117750744	4.117750744	4.117750744	4.117750744	4.117750744	4.117750744	4.117750744	4.117750744	4.117750744	4.117750744	4.424037872	4.117750744	4.117750744	4.117750744	4.117750744	4.117750744	4.117750744	4.117750744	4.117750744	4.117750744	4.117750744	4.117750744	4.117750744
CH17-409J4.2	na	4.117750744	4.117750744	4.117750744	4.117750744	4.117750744	4.117750744	4.117750744	4.117750744	4.117750744	4.117750744	4.117750744	4.117750744	4.117750744	4.117750744	4.117750744	4.117750744	4.117750744	4.117750744	4.117750744	4.117750744	4.117750744	4.117750744	4.117750744	4.117750744	4.117750744	4.117750744	4.117750744	4.117750744	4.117750744	4.117750744
RP13-221M14.1	na	4.117750744	4.117750744	4.117750744	4.117750744	4.117750744	4.117750744	4.117750744	4.117750744	4.117750744	4.117750744	4.117750744	4.117750744	4.117750744	4.117750744	4.117750744	4.117750744	4.117750744	4.117750744	4.117750744	4.117750744	4.117750744	4.117750744	4.117750744	4.117750744	4.117750744	4.117750744	4.117750744	4.117750744	4.117750744	4.117750744
WI2-3308P17.2	na	4.117750744	4.117750744	4.117750744	4.117750744	4.117750744	4.117750744	4.117750744	4.117750744	4.117750744	4.117750744	4.117750744	4.117750744	4.117750744	4.117750744	4.117750744	4.117750744	4.117750744	4.424037872	4.117750744	4.117750744	4.117750744	4.117750744	4.117750744	4.117750744	4.117750744	4.117750744	4.117750744	4.117750744	4.117750744	4.117750744
PRAMEF26	na	4.117750744	4.117750744	4.117750744	4.117750744	4.117750744	4.117750744	4.117750744	4.117750744	4.117750744	4.117750744	4.117750744	4.117750744	4.117750744	4.117750744	4.117750744	4.117750744	4.117750744	4.117750744	4.117750744	4.117750744	4.117750744	4.117750744	4.117750744	4.117750744	4.117750744	4.117750744	4.117750744	4.117750744	4.117750744	4.117750744
HNRNPCL3	na	4.117750744	4.117750744	4.117750744	4.117750744	4.117750744	4.421876435	4.117750744	4.117750744	4.668660853	4.117750744	4.117750744	4.63826341	4.117750744	4.117750744	4.494616193	4.117750744	4.600916489	4.117750744	4.117750744	4.463514906	4.117750744	4.117750744	4.117750744	4.468820673	4.117750744	4.117750744	4.117750744	4.117750744	4.117750744	4.457505642
WI2-2994D6.1	na	4.117750744	4.117750744	4.117750744	4.117750744	4.117750744	4.117750744	4.117750744	4.117750744	4.117750744	4.117750744	4.117750744	4.117750744	4.117750744	4.117750744	4.117750744	4.117750744	4.117750744	4.117750744	4.117750744	4.117750744	4.117750744	4.117750744	4.117750744	4.117750744	4.117750744	4.117750744	4.117750744	4.117750744	4.117750744	4.117750744
RP13-221M14.4	na	4.117750744	4.117750744	4.117750744	4.117750744	4.117750744	4.117750744	4.117750744	4.117750744	4.117750744	4.117750744	4.117750744	4.117750744	4.117750744	4.117750744	4.117750744	4.117750744	4.117750744	4.117750744	4.117750744	4.117750744	4.117750744	4.117750744	4.117750744	4.117750744	4.117750744	4.117750744	4.117750744	4.117750744	4.117750744	4.117750744
HNRNPCL2	na	4.680817354	4.720709808	4.117750744	4.117750744	4.601570194	4.54706049	4.669879153	4.560960353	4.568469714	4.83005793	4.117750744	4.117750744	4.117750744	4.591548383	4.649225222	4.524486013	4.117750744	4.424037872	4.117750744	4.463514906	4.117750744	4.748817488	4.117750744	4.814823778	4.420503672	4.493557465	4.117750744	4.746673164	4.591717718	4.597139305
RP13-221M14.3	na	4.117750744	4.117750744	4.117750744	4.117750744	4.117750744	4.117750744	4.117750744	4.117750744	4.117750744	4.117750744	4.117750744	4.117750744	4.117750744	4.117750744	4.117750744	4.117750744	4.117750744	4.117750744	4.117750744	4.117750744	4.117750744	4.117750744	4.117750744	4.117750744	4.117750744	4.117750744	4.117750744	4.117750744	4.117750744	4.117750744
RP13-221M14.2	na	4.117750744	4.117750744	4.117750744	4.117750744	4.117750744	4.117750744	4.117750744	4.117750744	4.117750744	4.117750744	4.117750744	4.117750744	4.117750744	4.117750744	4.117750744	4.117750744	4.117750744	4.117750744	4.117750744	4.117750744	4.117750744	4.117750744	4.117750744	4.117750744	4.117750744	4.117750744	4.117750744	4.117750744	4.117750744	4.117750744
HNRNPCL4	na	4.117750744	4.117750744	4.117750744	4.117750744	4.117750744	4.117750744	4.117750744	4.117750744	4.117750744	4.117750744	4.117750744	4.117750744	4.117750744	4.117750744	4.494616193	4.117750744	4.117750744	4.117750744	4.117750744	4.117750744	4.117750744	4.117750744	4.117750744	4.117750744	4.117750744	4.117750744	4.117750744	4.117750744	4.117750744	4.117750744
PRAMEF25	na	4.117750744	4.117750744	4.117750744	4.117750744	4.117750744	4.117750744	4.117750744	4.117750744	4.117750744	4.117750744	4.117750744	4.117750744	4.117750744	4.117750744	4.117750744	4.117750744	4.117750744	4.117750744	4.117750744	4.117750744	4.117750744	4.117750744	4.117750744	4.117750744	4.117750744	4.117750744	4.117750744	4.117750744	4.117750744	4.117750744
CH17-228N4.2	na	4.117750744	4.117750744	4.117750744	4.117750744	4.117750744	4.117750744	4.117750744	4.117750744	4.117750744	4.117750744	4.117750744	4.117750744	4.117750744	4.117750744	4.117750744	4.117750744	4.117750744	4.117750744	4.117750744	4.117750744	4.117750744	4.117750744	4.117750744	4.117750744	4.117750744	4.117750744	4.117750744	4.117750744	4.117750744	4.117750744
PRAMEF18	na	4.117750744	4.117750744	4.117750744	4.117750744	4.117750744	4.117750744	4.117750744	4.117750744	4.117750744	4.117750744	4.117750744	4.117750744	4.117750744	4.117750744	4.117750744	4.117750744	4.117750744	5.1580681	4.117750744	4.117750744	4.117750744	4.117750744	4.117750744	4.117750744	4.117750744	4.117750744	4.117750744	4.117750744	4.117750744	4.117750744
RP11-450I1.4	na	4.117750744	4.117750744	4.117750744	4.117750744	4.117750744	4.117750744	4.117750744	4.117750744	4.117750744	4.117750744	4.117750744	4.117750744	4.117750744	4.117750744	4.117750744	4.117750744	4.117750744	4.646291698	4.117750744	4.117750744	4.117750744	4.117750744	4.117750744	4.117750744	4.117750744	4.117750744	4.117750744	4.117750744	4.117750744	4.117750744
PRAMEF5	na	4.117750744	4.117750744	4.117750744	4.117750744	4.117750744	4.117750744	4.117750744	4.117750744	4.117750744	4.117750744	4.117750744	4.117750744	4.117750744	4.117750744	4.117750744	4.117750744	4.117750744	4.117750744	4.117750744	4.117750744	4.117750744	4.117750744	4.117750744	4.117750744	4.117750744	4.117750744	4.117750744	4.117750744	4.117750744	4.117750744
RP11-219C24.8	na	4.117750744	4.117750744	4.117750744	4.117750744	4.117750744	4.117750744	4.117750744	4.117750744	4.117750744	4.117750744	4.117750744	4.117750744	4.117750744	4.117750744	4.117750744	4.117750744	4.117750744	4.117750744	4.117750744	4.117750744	4.117750744	4.117750744	4.117750744	4.117750744	4.117750744	4.117750744	4.117750744	4.117750744	4.117750744	4.117750744
RNU6-771P	na	4.117750744	4.117750744	4.117750744	4.117750744	4.117750744	4.117750744	4.117750744	4.117750744	4.117750744	4.117750744	4.117750744	4.117750744	4.117750744	4.117750744	4.117750744	4.117750744	4.117750744	4.117750744	4.117750744	4.117750744	4.117750744	4.117750744	4.117750744	4.117750744	4.117750744	4.117750744	4.117750744	4.117750744	4.117750744	4.117750744
PRAMEF8	na	4.117750744	4.117750744	4.117750744	4.117750744	4.117750744	4.117750744	4.117750744	4.117750744	4.117750744	4.117750744	4.117750744	4.117750744	4.117750744	4.117750744	4.117750744	4.117750744	4.117750744	4.117750744	4.117750744	4.117750744	4.117750744	4.117750744	4.117750744	4.117750744	4.117750744	4.117750744	4.117750744	4.117750744	4.117750744	4.117750744
PRAMEF9	na	4.117750744	4.117750744	4.117750744	4.117750744	4.117750744	4.117750744	4.117750744	4.117750744	4.117750744	4.117750744	4.117750744	4.117750744	4.117750744	4.117750744	4.117750744	4.117750744	4.117750744	4.424037872	4.117750744	4.117750744	4.117750744	4.117750744	4.117750744	4.117750744	4.117750744	4.117750744	4.117750744	4.117750744	4.117750744	4.117750744
RP11-219C24.6	na	4.117750744	4.117750744	4.117750744	4.117750744	4.117750744	4.117750744	4.117750744	4.117750744	4.117750744	4.117750744	4.117750744	4.117750744	4.117750744	4.117750744	4.117750744	4.117750744	4.117750744	4.117750744	4.117750744	4.117750744	4.117750744	4.117750744	4.117750744	4.117750744	4.117750744	4.117750744	4.117750744	4.117750744	4.117750744	4.117750744
RP11-219C24.10	na	4.117750744	4.117750744	4.117750744	4.117750744	4.117750744	4.117750744	4.117750744	4.117750744	4.117750744	4.117750744	4.117750744	4.117750744	4.117750744	4.117750744	4.117750744	4.117750744	4.117750744	4.117750744	4.117750744	4.117750744	4.117750744	4.117750744	4.117750744	4.117750744	4.117750744	4.117750744	4.117750744	4.117750744	4.117750744	4.117750744
PRAMEF14	na	4.117750744	4.117750744	4.117750744	4.117750744	4.117750744	4.117750744	4.117750744	4.117750744	4.117750744	4.117750744	4.117750744	4.117750744	4.117750744	4.117750744	4.117750744	4.117750744	4.117750744	4.117750744	4.117750744	4.117750744	4.117750744	4.117750744	4.117750744	4.117750744	4.117750744	4.117750744	4.117750744	4.117750744	4.117750744	4.117750744
PRAMEF19	na	4.117750744	4.117750744	4.117750744	4.117750744	4.117750744	4.117750744	4.117750744	4.117750744	4.117750744	4.117750744	4.117750744	4.117750744	4.117750744	4.117750744	4.117750744	4.117750744	4.117750744	4.797608407	4.117750744	4.117750744	4.117750744	4.117750744	4.117750744	4.117750744	4.117750744	4.117750744	4.117750744	4.117750744	4.117750744	4.117750744
PRAMEF17	na	4.117750744	4.467551015	4.117750744	4.117750744	4.117750744	4.117750744	4.117750744	4.117750744	4.117750744	4.117750744	4.117750744	4.117750744	4.117750744	4.117750744	4.117750744	4.117750744	4.117750744	4.86115572	4.117750744	4.117750744	4.117750744	4.117750744	4.117750744	4.117750744	4.117750744	4.117750744	4.117750744	4.117750744	4.117750744	4.117750744
PRAMEF20	na	4.117750744	4.117750744	4.117750744	4.117750744	4.117750744	4.117750744	4.117750744	4.117750744	4.117750744	4.117750744	4.117750744	4.117750744	4.117750744	4.117750744	4.117750744	4.524486013	4.117750744	4.550100389	4.117750744	4.117750744	4.117750744	4.117750744	4.117750744	4.117750744	4.117750744	4.117750744	4.117750744	4.117750744	4.117750744	4.117750744
LRRC38	na	4.909150753	4.964478213	4.485494768	4.952920768	5.405758845	4.967217465	5.01056948	4.742127266	5.429734613	4.117750744	5.383658877	4.63826341	4.602594299	4.861982129	4.117750744	5.015689423	5.071160497	4.919284457	5.225536897	4.804434894	4.602303996	4.947751074	4.117750744	4.814823778	4.789874855	4.117750744	4.117750744	4.885058239	5.108151434	5.063897824
RP4-597A16.2	na	4.117750744	4.467551015	4.117750744	4.668808324	4.601570194	4.421876435	4.437814377	4.431760926	4.437102478	4.117750744	4.117750744	4.117750744	4.602594299	4.453525513	4.117750744	4.817687488	4.117750744	4.117750744	4.517822267	4.117750744	4.117750744	4.435165111	4.117750744	4.117750744	4.117750744	4.117750744	4.117750744	4.117750744	4.453646052	4.597139305
RP4-597A16.3	na	4.117750744	4.467551015	4.117750744	4.117750744	4.460660399	4.642588877	4.117750744	4.117750744	4.117750744	4.117750744	4.117750744	4.117750744	4.117750744	4.117750744	4.494616193	4.117750744	4.117750744	4.550100389	4.117750744	4.117750744	4.799866688	4.117750744	4.117750744	4.117750744	4.545129679	4.117750744	4.117750744	4.117750744	4.453646052	4.117750744
PDPN	na	7.039172775	6.286095003	6.379749925	7.93919501	8.755330813	6.346042662	6.648975147	7.039059267	6.742419686	5.595579647	7.611697882	8.976082793	6.783542868	5.801344589	6.27214114	6.259771404	8.800285318	7.636126148	5.289353791	7.86306526	8.359125065	9.100318497	5.653221802	7.713885811	6.721507974	6.144451481	7.060795676	6.63761541	8.583873373	7.27286836
RNA5SP41	na	4.117750744	4.117750744	4.117750744	4.117750744	4.117750744	4.117750744	4.117750744	4.117750744	4.117750744	4.117750744	4.117750744	4.117750744	4.117750744	4.117750744	4.117750744	4.117750744	4.117750744	4.117750744	4.117750744	4.117750744	4.117750744	4.117750744	4.117750744	4.117750744	4.117750744	4.117750744	4.117750744	4.117750744	4.117750744	4.117750744
AL359771.1	na	5.223761053	5.344749011	5.198522022	5.243106393	5.276984649	5.337372888	5.432483764	5.302718141	5.28315127	5.534768515	5.441521925	5.258059838	5.014574822	5.340055373	4.951206961	5.480197601	5.404110197	5.237599503	4.910450716	5.080119393	5.182046116	5.31492649	5.050349819	5.094420931	5.262214942	5.382387501	5.088731835	5.347966952	4.931550203	5.063897824
CTA-520D8.2	na	4.517154065	4.117750744	4.117750744	4.117750744	4.117750744	4.421876435	4.117750744	4.117750744	4.117750744	4.671713438	4.117750744	4.117750744	4.46138961	4.591548383	4.649225222	4.524486013	4.600916489	4.86115572	4.117750744	4.117750744	4.709834259	4.665345043	4.117750744	4.117750744	4.117750744	4.117750744	4.117750744	4.117750744	4.591717718	4.457505642
SCARNA11	na	4.117750744	4.117750744	4.117750744	4.117750744	4.117750744	4.117750744	4.117750744	4.431760926	4.117750744	4.117750744	4.117750744	4.117750744	4.46138961	4.117750744	4.494616193	4.117750744	4.117750744	4.117750744	4.117750744	4.117750744	4.117750744	4.117750744	4.117750744	4.117750744	4.117750744	4.117750744	4.466709179	4.117750744	4.117750744	4.117750744
PRDM2	na	12.70026267	12.63960716	12.5265817	12.73252538	12.78438877	12.66579894	12.76348713	12.56798944	12.68498264	12.73780505	12.38149188	12.7315916	12.40467052	12.50439396	12.77133953	12.54419911	12.66863679	12.562405	12.52144932	12.51053675	12.46150424	12.66144674	12.65144622	12.47523865	12.41259101	12.5844211	12.35170176	12.53189615	12.479154	12.56944685
RNU6-1265P	na	4.117750744	4.117750744	4.117750744	4.117750744	4.117750744	4.117750744	4.117750744	4.117750744	4.568469714	4.117750744	4.117750744	4.117750744	4.117750744	4.591548383	4.117750744	4.691087842	4.117750744	4.117750744	4.117750744	4.117750744	4.117750744	4.117750744	4.117750744	4.117750744	4.117750744	4.117750744	4.117750744	4.117750744	4.117750744	4.457505642
RP11-344F13.1	na	4.117750744	4.117750744	4.485494768	4.437188649	4.460660399	4.421876435	4.117750744	4.117750744	4.437102478	4.117750744	4.933407681	4.117750744	4.46138961	4.453525513	4.494616193	4.691087842	4.460194942	4.550100389	4.117750744	4.117750744	4.117750744	4.435165111	4.117750744	4.117750744	4.117750744	4.117750744	4.117750744	4.117750744	4.696955697	4.117750744
RP4-704D23.1	na	4.805225967	4.611246193	4.117750744	4.668808324	4.948171518	4.117750744	4.569470417	4.742127266	4.437102478	4.756127865	5.110384517	4.117750744	4.800271669	4.117750744	4.766869136	4.691087842	4.117750744	4.550100389	4.806361999	4.605578899	4.709834259	4.887654672	4.117750744	4.722877485	4.719986143	4.493557465	4.719272426	4.564212174	4.696955697	4.870649687
KAZN	na	10.1572112	10.73578539	10.34070037	10.57130769	10.87064597	10.50030099	10.49171485	11.01880105	10.69768057	10.61521045	11.14113415	10.93101943	11.18950945	10.78171558	10.59137337	10.46539099	10.86829861	10.94732423	10.65337498	11.03936485	10.37971794	11.12068417	10.50490871	10.5631038	10.88825588	10.55526805	10.53314874	10.63915676	10.84412403	10.55720646
TBCAP2	na	4.117750744	4.117750744	4.117750744	4.437188649	4.117750744	4.792879189	4.117750744	4.431760926	4.892263125	4.570977136	4.826429371	4.486801244	4.46138961	4.453525513	4.649225222	4.524486013	4.600916489	4.550100389	5.157018168	4.804434894	5.129613879	4.565746261	4.590099088	4.468820673	4.545129679	4.117750744	4.466709179	4.746673164	4.591717718	4.597139305
TMEM51-AS1	na	8.115567747	8.659006418	8.556217916	8.724010596	9.445998827	8.469428138	8.641910112	9.140273184	8.743590485	8.71755346	9.053543626	9.122374489	9.290112545	8.926567378	8.730611511	8.816233879	9.375471452	9.271008496	8.771870936	9.402029922	8.855031431	9.44777173	8.858159183	8.750660084	9.4534952	8.828516031	8.952599805	9.027439136	9.315993843	8.832247611
TMEM51	na	7.667498248	7.554480644	7.850199541	7.845296915	8.410666214	7.884615605	8.051133444	7.637874284	8.286351258	7.692634042	8.322540263	7.522442298	8.683129369	6.975529775	8.3152408	7.538342499	8.480573884	9.027612032	7.782108478	9.082587531	8.584372583	8.903147416	7.889822248	8.121462225	8.44168348	8.224396351	8.448084689	8.011923352	9.025114417	8.467776179
C1orf195	na	4.117750744	4.117750744	4.636430492	4.437188649	5.555713946	4.856002448	5.01056948	4.560960353	4.752623877	4.438886292	4.933407681	4.849981219	4.879102783	4.117750744	4.766869136	4.117750744	5.126803171	5.237599503	4.117750744	4.883726165	4.799866688	4.887654672	4.452493873	4.613028788	4.640236862	5.025825748	4.610064207	4.564212174	4.862244704	4.870649687
RP1-21O18.3	na	4.117750744	4.812338336	4.485494768	4.568590844	4.117750744	4.722687544	4.437814377	4.560960353	4.117750744	5.013479175	4.698294709	4.117750744	4.800271669	4.117750744	4.865237554	4.691087842	4.117750744	4.117750744	4.910450716	5.080119393	4.709834259	4.565746261	5.250607877	4.117750744	4.117750744	4.117750744	5.088731835	4.663477188	5.159561373	4.457505642
RP5-903E17.2	na	5.08120878	4.812338336	4.636430492	4.752793161	4.460660399	4.54706049	4.117750744	4.560960353	4.117750744	4.117750744	4.698294709	5.009918742	4.800271669	4.117750744	4.649225222	4.117750744	4.600916489	4.919284457	4.517822267	4.117750744	4.602303996	4.117750744	4.452493873	4.117750744	4.545129679	4.117750744	4.117750744	4.117750744	4.591717718	4.117750744
FHAD1	na	6.794588402	6.224833036	6.516284804	6.719134294	7.076514291	6.469585679	6.529419049	6.346697111	6.378535429	6.404562218	7.251861317	6.541749156	6.934444339	6.341102772	6.526920797	6.796832603	7.062729459	7.630374716	5.990287257	7.32273043	6.909107352	7.456160213	6.817479711	6.981270227	6.753477601	6.441854816	6.868600044	6.835436254	7.839772568	6.529797648
RP3-467K16.2	na	5.603099824	5.201001536	6.156314902	5.919001232	6.288461544	5.924391263	5.829780642	5.535729456	5.726412436	5.681003236	6.439807856	5.920940872	5.780541865	5.828102324	5.893251981	5.628300773	6.247152661	6.443329095	5.349217701	6.140098177	6.061351305	6.185227677	5.823363915	6.461434286	5.544765101	5.331568072	6.065320447	6.196680463	6.735723881	5.508109208
RP3-467K16.7	na	4.805225967	4.117750744	4.636430492	4.437188649	5.229983147	4.54706049	4.569470417	4.431760926	4.437102478	4.756127865	4.117750744	4.63826341	4.117750744	4.453525513	4.117750744	4.117750744	4.708146524	4.550100389	4.117750744	4.117750744	4.709834259	4.821932149	4.452493873	4.613028788	4.852728535	5.277997645	4.117750744	4.564212174	4.785094188	4.597139305
RP3-467K16.4	na	7.370432398	7.412653058	7.351376197	7.331276117	7.810894383	7.474338166	7.510604534	6.992186524	7.691067354	7.448324349	7.046216974	7.15235969	7.335457832	7.307960126	7.51721856	7.448556858	7.905919084	7.641854393	6.997278229	7.766194753	7.386706146	7.483889088	7.385185467	7.273141615	7.744212667	7.619667277	7.415702096	7.793779077	7.441638721	7.097907193
EFHD2	na	13.74331964	13.64287466	13.8072357	13.3907456	12.95433273	13.52194867	13.71833855	13.29424678	13.71959756	13.81573812	13.15116359	13.73518039	13.15911957	13.57749024	13.34642735	13.55056951	13.12704359	13.21750294	13.84684398	12.8913203	13.74945086	13.26036755	13.95093839	13.60679983	13.55514593	13.67772866	13.42087935	13.27563626	13.27310684	13.14813483
CTRC	na	6.280055453	6.182321852	6.738090692	6.511597494	6.594551821	6.59465846	6.501347124	6.251303254	6.822757173	6.655810569	6.557761686	6.837010963	6.384830887	6.681362906	6.362627755	6.720871851	6.708201863	6.777839538	6.407973931	6.564707704	6.933133757	6.271008916	6.531174105	6.370407398	6.549326993	6.540506463	6.261581755	6.329345049	6.824787657	6.481988988
CELA2A	na	5.690719641	5.388329505	5.493190018	5.645774958	4.877516106	5.656092876	5.62014012	5.264557174	5.463313504	5.365676031	5.548502908	5.61910243	5.4479377	5.657570551	5.224244468	5.759133793	5.443593521	5.1580681	5.349217701	5.56682539	5.44718622	5.579726158	5.336492756	5.43460335	5.060057636	5.682636997	5.803829458	5.311015057	5.59509566	5.394577599
CELA2B	na	6.020002084	5.430122814	5.614191888	6.16044905	6.14711879	5.883656701	6.008022301	5.800537991	6.178156041	5.810641962	6.072168409	6.301479265	5.967208087	5.594605217	5.861215803	6.231907493	6.123229769	6.06927013	6.11560497	6.284428247	5.889746104	5.908822659	6.299681717	5.78337487	5.87652056	5.85681155	5.992528517	6.21402344	5.88045676	6.308962247
CASP9	na	10.96411709	10.54889169	10.89450877	10.93788512	10.81648736	10.86862528	10.8405528	10.63043373	10.76083513	10.55601031	10.62075449	10.80219386	10.64932036	10.68153715	10.85999698	11.00828858	10.97358672	11.0298556	11.02578278	10.77472752	10.51354888	10.63060586	11.16269524	11.03245869	10.81824105	11.02190518	10.89125878	11.01246256	10.75695663	10.87291091
DNAJC16	na	10.28040624	10.51692942	10.36199592	10.55582678	10.55437702	10.55553956	10.45602592	10.54768758	10.54602391	10.56096878	10.44610329	10.58227258	10.52012247	10.57834238	10.75846886	10.3941992	10.61523792	10.44509585	10.39431598	10.53271055	10.22981212	10.46304724	10.52343421	10.40827349	10.20750943	10.35838843	10.44398336	10.50331733	10.49397326	10.57286821
SCARNA21	na	4.517154065	4.611246193	4.636430492	4.117750744	4.460660399	4.117750744	4.117750744	4.742127266	4.437102478	4.83005793	4.117750744	4.117750744	4.117750744	4.591548383	4.117750744	4.524486013	4.117750744	4.117750744	4.517822267	4.117750744	4.799866688	4.117750744	4.117750744	4.722877485	4.420503672	4.117750744	4.466709179	4.564212174	4.591717718	4.597139305
RP4-680D5.8	na	5.603099824	5.864578261	6.000867575	6.065415546	5.777342328	5.797821809	5.98710505	5.869514936	5.527440497	5.992635095	6.196768021	5.86018711	5.94223181	5.953651403	6.174901863	6.017833077	5.831501149	5.614425387	5.693133026	5.667777799	5.522141898	6.237374437	5.712743361	5.752938378	5.956426468	5.823967658	5.860802691	5.858397229	6.111024413	5.791749692
AGMAT	na	7.259968373	7.712112577	7.190515727	7.42129507	7.53791213	7.474338166	7.312395632	7.42359726	7.406048326	7.68655487	7.762307815	7.232347065	7.252575617	7.408733579	7.652566092	7.527425617	7.39703475	6.965672655	7.185009674	7.367691065	7.351822782	7.339462654	7.300806676	7.107616894	7.344717219	7.329054481	7.316438272	7.354023605	7.511217849	7.411988067
RP4-680D5.2	na	6.170933181	5.892131154	6.272814017	6.347703876	6.415990421	6.37450919	6.217777738	5.976413618	6.331243802	5.971310989	6.135987667	5.79620884	6.085081213	6.249910127	6.362627755	6.339961953	5.985928736	5.666124564	5.693133026	6.303797089	6.038238765	5.952257021	5.972225953	6.210259768	5.975616131	5.919936133	6.134137521	5.811728966	6.046214038	6.271454476
CHCHD2P6	na	8.197116661	7.9830602	8.304528658	8.213948402	7.374487086	7.801439613	7.70251692	7.775622691	7.992996744	7.997319853	8.243110415	7.618587685	8.017893749	7.880184521	7.867813458	8.052875637	7.587643311	7.741202563	8.105790692	7.518640544	7.864759993	7.763378824	7.653024195	8.116079219	7.764851606	7.890055449	7.892298775	7.766104644	7.577539197	7.932842937
RNU7-179P	na	4.117750744	4.117750744	4.117750744	4.117750744	4.117750744	4.117750744	4.117750744	4.117750744	4.117750744	4.117750744	4.117750744	4.117750744	4.117750744	4.117750744	4.117750744	4.117750744	4.117750744	4.117750744	4.117750744	4.117750744	4.117750744	4.117750744	4.117750744	4.117750744	4.117750744	4.117750744	4.117750744	4.117750744	4.117750744	4.117750744
RP4-680D5.4	na	4.117750744	4.117750744	4.117750744	4.117750744	4.117750744	4.117750744	4.117750744	4.117750744	4.117750744	4.117750744	4.117750744	4.117750744	4.117750744	4.117750744	4.117750744	4.117750744	4.460194942	4.117750744	4.117750744	4.605578899	4.117750744	4.435165111	4.117750744	4.117750744	4.117750744	4.117750744	4.466709179	4.117750744	4.117750744	4.597139305
DDI2	na	13.90582338	13.54562432	13.76672278	14.02817655	13.92774213	14.08847111	14.07278537	13.92695138	13.7225177	13.69408419	13.77979276	13.6686551	13.83036435	13.96794015	14.02096101	13.86560121	13.84728633	13.12235482	13.73315064	13.76881387	13.88107724	12.74326109	13.90435077	13.60285185	13.89632921	13.83019768	14.18574395	13.79592623	13.79337217	13.86722926
RSC1A1	na	11.67561851	11.26875103	11.56069522	11.82641263	11.84884576	11.84649018	11.87451501	11.70807556	11.44210292	11.52849552	11.5002204	11.42925157	11.62430157	11.59057247	11.72182786	11.55818542	11.64031059	10.41635843	11.54749957	11.39168748	11.58825127	10.10786972	11.59670075	11.14928511	11.53086898	11.31139892	11.93034786	11.26422457	11.68651775	11.59352267
RP4-680D5.9	na	4.117750744	4.117750744	4.751324263	4.437188649	4.601570194	4.117750744	4.669879153	4.117750744	4.568469714	4.570977136	4.933407681	4.117750744	5.014574822	4.931264382	4.649225222	5.015689423	4.600916489	4.117750744	4.117750744	4.117750744	4.117750744	4.821932149	4.590099088	4.613028788	4.420503672	4.117750744	4.610064207	4.117750744	4.862244704	4.703551705
PLEKHM2	na	12.73751509	12.84682247	12.8935797	12.8874869	12.64839874	12.76831462	12.75025354	12.6505286	12.7700047	12.7819996	12.60809895	12.73667082	12.71501997	12.64337551	12.59947916	12.84476994	12.83271303	12.67723238	12.90306888	12.86637142	12.76480342	12.98765065	12.90452043	12.87603715	12.92573442	12.92886755	12.81556341	12.77342788	12.9326909	12.54233161
AL121992.1	na	6.112696423	6.203752416	5.915242499	5.777844741	5.748177318	6.256743162	6.028594448	5.442191319	5.495857107	5.882117995	6.135987667	6.427036014	5.916737666	5.801344589	5.893251981	5.984060572	5.831501149	6.13961696	5.990287257	6.431939444	5.990693399	5.973412413	5.849478454	6.144716262	6.084934492	6.169906044	5.941522791	6.0290054	5.801891025	5.846346472
RP11-288I21.1	na	9.405958005	9.496837216	9.585158583	9.50827863	9.214152304	9.350843888	9.337273688	9.257892894	9.468036449	9.495548404	9.087978507	9.308156869	9.337261601	9.137485069	9.206026951	9.512185898	9.456457486	9.291059584	9.387586657	9.517046931	9.437907251	9.525851864	9.537479678	9.435414674	9.536382126	9.38642122	9.368398842	9.370450056	9.395150448	9.306051496
SLC25A34	na	8.065760075	7.923059721	8.133843091	7.898223105	8.154540745	8.156463887	8.616856991	8.323261518	8.519692759	7.734476163	7.809166653	8.171902167	8.424583775	8.183041681	8.22014535	8.037637404	8.320817751	8.494347501	7.612933578	8.272811297	8.595497539	8.647486266	7.819205632	7.763063137	8.366326226	8.073357541	8.023196366	8.300658914	8.33566391	8.027233469
RP11-169K16.4	na	4.999892022	5.388329505	5.944450053	5.395360061	5.364650422	5.150999961	5.829780642	5.776629441	5.673042439	5.013479175	5.186579967	5.656773916	5.80904744	5.492888593	5.723726869	5.173709086	5.481640899	5.994767564	5.225536897	6.11809115	6.149796992	5.973412413	5.204577973	4.967480523	6.201578178	5.521347565	5.614159866	5.659502877	5.774509354	5.266804973
TMEM82	na	5.08120878	4.720709808	4.485494768	4.568590844	5.072416991	4.421876435	4.117750744	4.939049177	5.00863662	4.570977136	4.826429371	5.142737815	5.232248085	4.861982129	4.117750744	4.117750744	5.011538984	4.550100389	4.517822267	4.954929325	5.073827292	4.947751074	4.859734671	4.117750744	5.013232567	4.64774039	5.088731835	4.117750744	5.108151434	4.792660735
FBLIM1	na	9.505059084	9.896871311	9.88259115	10.0168416	10.51216252	9.834892014	9.800078571	9.993614499	10.05715821	9.772814062	10.4796026	10.49245911	11.0947613	9.434138822	10.22266749	9.870192625	10.73321934	10.74759359	10.43689682	10.88586137	10.48497399	11.08021127	10.20437791	10.67309566	10.65480029	10.01609011	10.32158005	10.2656973	10.84486582	10.15367603
RP11-169K16.6	na	4.909150753	4.892502165	4.485494768	4.568590844	4.948171518	4.722687544	4.827717683	4.879553244	4.826163236	4.896504915	4.117750744	4.934282561	5.182662032	4.994576085	5.480620454	4.923408455	4.708146524	5.023395242	4.806361999	4.463514906	4.799866688	4.821932149	4.859734671	4.613028788	4.789874855	4.765065453	4.610064207	5.000410009	4.862244704	4.457505642
UQCRHL	na	9.649236463	8.39395549	8.38526561	8.055500387	8.835437432	8.088047415	7.98886889	8.222843417	8.166674173	9.431984048	8.669739777	9.558287622	8.316464009	8.368204274	9.471312584	9.523127798	7.749036593	9.479159594	8.381296481	7.930143208	9.400391217	7.887501067	8.117553192	8.344879393	8.168235096	9.180752632	7.953288056	9.170807734	9.136038872	8.2460353
RP11-169K16.8	na	6.380752418	6.32539509	7.330960931	6.231703061	6.609668463	6.429668203	7.256115243	6.315664711	7.057968485	7.381933873	6.389544652	7.26527979	6.583532407	7.272701645	6.174901863	6.114015729	6.323640367	6.087225891	7.87639769	6.095696975	6.347495952	6.382354735	6.780075024	7.273141615	7.199717853	6.169906044	7.03817535	6.6624317	7.393275335	6.172658956
FLJ37453	na	8.66144859	8.828328073	8.933356774	8.830921589	8.624322391	8.937204157	8.915323267	8.924085214	8.766444761	8.864025436	8.738838815	8.779816217	8.658562735	8.892515112	8.594685397	8.656281186	8.539046083	8.565017266	9.124613086	8.568364289	8.624749764	8.75582707	8.761450281	8.774719011	8.864454223	8.801916848	8.76196962	8.732458272	8.499527812	8.631882785
SPEN	na	13.8850318	13.77804373	13.87838806	13.9751886	14.04154682	13.77456547	14.00859766	13.88181615	13.80962872	13.7190647	13.75740746	13.88636923	13.87760985	13.6738659	13.98123191	13.93159841	13.83472619	13.82109575	13.68730474	13.92101774	13.78170416	14.04846677	13.72891569	13.73792942	13.73592172	13.74686739	13.71337411	13.67635897	13.91030665	13.85022674
RP1-134O19.3	na	4.680817354	4.117750744	4.117750744	4.117750744	5.128127484	4.91374734	4.669879153	4.994123256	4.568469714	4.438886292	4.933407681	4.934282561	4.46138961	4.117750744	4.117750744	4.691087842	4.117750744	4.117750744	4.117750744	4.117750744	4.117750744	4.117750744	4.694986252	4.722877485	4.719986143	4.117750744	4.610064207	4.819548448	5.053465959	4.457505642
ZBTB17	na	11.49329562	11.51715494	11.58752744	11.39606174	11.10299117	11.36307468	11.28744692	11.19326627	11.347853	11.48002164	11.28151462	11.33925424	11.34634406	11.4289394	11.10443124	11.42093744	11.25343912	11.21714797	11.36918637	11.29201426	11.41211336	11.51148202	11.55093618	11.49537268	11.36449247	11.59500857	11.38315008	11.30302015	11.33443271	11.13612006
RP11-5P18.1	na	5.603099824	5.509010157	5.790825732	5.283450891	5.777342328	5.494080073	5.466123847	5.302718141	5.429734613	5.810641962	5.598282298	5.142737815	5.65902431	4.784857823	5.098675876	5.480197601	5.179101839	5.198697393	5.289353791	4.713817528	4.878653021	5.31492649	5.712743361	5.43460335	5.332152773	4.863171583	5.145321043	5.38360035	5.59509566	5.266804973
RP11-5P18.3	na	4.117750744	4.117750744	4.117750744	4.117750744	4.117750744	4.54706049	4.117750744	4.431760926	4.568469714	4.117750744	4.117750744	4.117750744	4.117750744	4.117750744	4.117750744	4.117750744	4.117750744	4.117750744	4.117750744	4.117750744	4.117750744	4.117750744	4.117750744	4.117750744	4.117750744	4.117750744	4.117750744	4.117750744	4.453646052	4.117750744
RP11-5P18.11	na	4.117750744	4.117750744	4.117750744	4.117750744	4.117750744	4.117750744	4.117750744	4.117750744	4.117750744	4.117750744	4.117750744	4.486801244	4.117750744	4.117750744	4.117750744	4.117750744	4.117750744	4.117750744	4.117750744	4.117750744	4.117750744	4.117750744	4.117750744	4.117750744	4.117750744	4.117750744	4.117750744	4.117750744	4.117750744	4.117750744
TBC1D3P6	na	4.117750744	4.117750744	4.117750744	4.437188649	4.460660399	4.54706049	4.75402236	4.117750744	4.117750744	4.117750744	4.117750744	4.486801244	4.602594299	4.117750744	4.117750744	4.117750744	4.117750744	4.86115572	4.117750744	4.117750744	4.709834259	4.117750744	4.117750744	4.468820673	4.117750744	4.117750744	4.117750744	4.117750744	4.453646052	4.117750744
C1orf64	na	6.142146436	6.182321852	6.227465082	5.983874204	6.012148408	5.729115179	5.899704689	6.016705988	5.873337262	6.054502232	6.363679649	6.087074469	5.916737666	6.131284778	6.199905614	6.017833077	6.144731752	6.013813136	5.605400506	5.818490823	5.990693399	5.952257021	5.972225953	5.78337487	6.013127023	5.790195373	6.088676898	6.068228793	5.977876755	5.898569996
RP11-5P18.5	na	4.117750744	4.117750744	4.117750744	4.117750744	4.117750744	4.117750744	4.117750744	4.117750744	4.117750744	4.117750744	4.117750744	4.117750744	4.117750744	4.117750744	4.117750744	4.117750744	4.117750744	4.973106314	4.117750744	4.117750744	4.117750744	4.117750744	4.117750744	4.814823778	4.719986143	4.117750744	4.117750744	4.117750744	4.117750744	4.117750744
HSPB7	na	6.721310006	7.008864699	7.381455564	7.929061715	8.315426028	8.164302104	7.635122148	8.451627221	8.183787726	7.592102404	8.613017072	6.837010963	8.351956712	6.975529775	7.703289421	7.527425617	7.935326877	8.852144173	7.057775966	8.646344723	8.283110293	9.102536835	7.238581916	8.62770896	8.665828704	7.68806178	8.792224912	8.257720737	9.431179978	8.578017134
CLCNKA	na	5.155342945	5.201001536	5.823159164	5.777844741	5.405758845	5.370688604	4.75402236	5.264557174	5.429734613	5.401761668	5.896769418	5.310805553	5.522929876	4.784857823	5.525036586	5.015689423	5.071160497	5.763012649	5.349217701	5.667777799	5.129613879	5.691254178	5.769352842	5.977202049	5.674487515	5.025825748	5.774287526	5.712489993	5.159561373	5.872740007
RP11-5P18.10	na	4.117750744	4.117750744	4.485494768	4.437188649	4.601570194	4.54706049	4.437814377	4.659517629	4.568469714	4.117750744	4.826429371	4.117750744	4.117750744	4.453525513	4.649225222	4.524486013	4.600916489	4.424037872	4.910450716	4.117750744	4.799866688	4.665345043	4.117750744	4.814823778	4.719986143	4.117750744	4.810690177	4.117750744	4.862244704	4.457505642
CLCNKB	na	5.155342945	4.892502165	5.306784557	5.200954889	5.321792681	5.230039493	4.75402236	5.33944111	5.321866089	4.95725617	5.645932041	5.258059838	4.879102783	4.931264382	5.028316468	5.173709086	5.011538984	5.503209287	4.681753505	5.601497362	5.278669442	5.519472678	6.829725213	5.348971685	5.262214942	5.160832261	5.743986179	5.603927156	5.905548381	5.67432
FAM131C	na	4.805225967	5.091000411	5.075653371	4.437188649	5.180489096	4.967217465	5.15873037	5.649142747	5.617057601	5.289351435	5.441521925	5.258059838	5.074385183	5.297953237	5.385756581	4.817687488	5.621685923	5.8086033	4.117750744	5.635124016	5.990693399	5.455659778	4.928817901	5.551196571	5.855696298	4.863171583	6.220482199	5.347966952	6.231530543	5.394577599
EPHA2	na	9.797770462	10.11409118	10.29323473	10.22281735	11.35391144	10.39304644	10.3308913	10.31029581	10.42035492	9.935685165	11.19122072	10.78641742	10.9119491	9.799581006	10.47662038	9.90824176	11.25981356	11.44029446	10.51714074	11.69874878	11.11056447	11.97137537	10.64938183	10.99058254	11.49219238	10.63590011	11.1709012	10.95698078	12.03220283	10.74213037
RP11-276H7.2	na	4.680817354	5.030218966	5.254199069	5.243106393	5.555713946	5.191376777	5.01056948	5.302718141	5.110018599	5.595579647	5.441521925	5.360853532	5.279335887	5.297953237	4.951206961	4.524486013	5.443593521	6.189943906	5.001332568	5.900503878	4.799866688	6.397520139	5.294500482	5.656541234	5.598474556	5.096006222	5.614159866	5.311015057	5.688304309	4.870649687
RP11-276H7.3	na	4.117750744	4.117750744	4.847429265	4.568590844	4.601570194	4.792879189	4.117750744	4.814494781	4.892263125	4.570977136	4.933407681	4.63826341	4.46138961	4.591548383	4.117750744	4.524486013	4.79793099	5.023395242	4.910450716	5.080119393	4.799866688	5.351986122	4.782834748	5.204776101	4.420503672	4.64774039	5.088731835	4.944962302	5.159561373	4.457505642
ARHGEF19	na	9.567531907	9.65577333	10.02448902	9.630035747	10.38395586	9.453265571	9.60238907	9.848645862	9.836294808	9.683156312	10.27249872	10.32653413	9.894506763	9.765525525	9.764120856	9.579248197	10.26843695	9.872890744	9.528192431	10.90634337	10.03828376	10.22542247	9.769430824	10.0739851	10.56702608	9.810599	10.37023779	9.68304442	10.60760828	9.366538818
ARHGEF19-AS1	na	6.794588402	6.724030829	7.047067404	6.731110759	7.076514291	6.443107298	6.501347124	6.719006576	6.694304438	6.59058838	7.251861317	7.092293367	6.67286919	6.986525611	6.867017708	6.66099661	7.206133989	6.723831916	6.586130746	7.739210494	7.111709103	6.753097653	6.841862776	6.801798159	7.358428604	6.799464213	6.955977264	6.780159741	7.42570077	6.327320819
ANO7P1	na	7.221132389	6.807728202	7.351376197	6.823330983	7.17971146	7.225278344	7.162852471	7.020499167	7.140169008	7.351394614	7.014203606	7.175682552	7.204327804	7.633123748	6.911468986	7.327661162	7.084138457	7.139267156	7.171430516	7.35881287	7.369372244	7.117543327	6.979759295	6.93232369	7.129241216	7.318258426	7.755050017	7.732169573	7.654602958	6.897841986
RSG1	na	8.043871457	7.80826298	8.288871145	8.032038032	7.312509102	7.744912672	7.732126198	8.27778696	8.087026481	7.825736278	8.40389811	7.808192467	8.134720604	8.110651344	7.554592114	7.759449579	7.602428261	7.944556635	8.055463444	7.869295205	7.895192779	7.938272236	8.072797189	7.670337523	8.080635276	8.432205687	7.929204002	8.076317489	8.179250555	7.352804375
MT1XP1	na	5.223761053	4.892502165	5.254199069	5.15677097	5.364650422	5.06419892	5.324414573	5.593881286	5.200674536	5.065986914	5.818921408	5.40852742	5.279335887	5.053139996	5.525036586	5.307960486	5.654098445	5.852511395	5.225536897	5.760513453	5.72049269	6.20284483	4.99195	5.813047142	5.397473084	5.331568072	5.341947955	5.19081555	5.746476553	5.394577599
FBXO42	na	11.32049972	11.3349757	11.28977655	11.38319426	11.23035398	11.27610309	11.38045737	11.39296827	11.22555795	11.28006223	11.2823401	11.2848111	11.35563646	11.38527918	11.24491796	11.3943818	11.2781988	11.25148392	11.38521912	11.44243538	11.13613516	11.25077094	11.42358853	11.37482692	11.32101585	11.34792293	11.48221505	11.31967055	11.33865192	11.23843811
SZRD1	na	12.81247908	12.97805342	12.88603426	12.749634	12.5910279	12.66734538	12.69625735	12.64030253	12.74149746	12.83787455	12.85306179	12.80711393	12.76428347	12.65863182	12.72309163	12.83383196	12.74765621	12.90038833	13.06632031	12.85431904	12.74375096	12.86508774	12.82630099	12.89259617	12.88957385	12.83093164	12.81188199	12.73280233	12.96324025	12.6869043
RP11-430L17.1	na	5.603099824	5.509010157	5.075653371	4.826351401	5.321792681	5.267164827	5.062917974	4.994123256	4.892263125	5.162085994	5.598282298	5.360853532	5.408340981	5.253944467	4.766869136	5.098361257	5.126803171	4.646291698	5.405696137	5.415861561	5.32353572	5.104200176	5.59040621	5.151315737	5.262214942	5.160832261	5.427150525	5.272613764	5.298356569	5.00470209
SPATA21	na	11.07036125	11.1892354	11.12737987	10.96157449	10.85767891	10.97680163	11.00678969	10.91218111	11.05359467	11.07352626	11.03051611	11.09218217	10.989141	10.90979859	11.00338381	11.10244398	10.98202344	11.19508419	11.36110267	11.15925358	10.9525892	11.06835492	11.00092222	11.06273844	11.1032978	11.12039531	11.05594293	11.0159698	11.23721438	10.95253518
NECAP2	na	12.20870906	12.11823472	12.08340294	12.20835771	11.91587107	12.2168825	12.13390219	11.94796851	12.11699727	12.04462894	12.12731186	12.10038045	12.31952578	12.16272398	11.91491796	12.09657672	12.01832726	11.94476378	12.1921464	12.00866888	12.05269011	12.12725415	12.19084559	12.24437952	12.10405713	12.26799366	12.13735816	12.01094755	12.05289358	12.04636401
RP4-798A10.2	na	7.346622231	7.616610577	8.00545639	7.52631144	8.208593864	7.696933847	7.46889721	7.875948683	7.897547532	7.740354448	8.054232267	7.643717182	7.527490241	8.120517485	8.080534574	7.75011095	7.807522537	7.571541808	6.780161104	7.930143208	8.107456228	7.757729077	7.238581916	7.273141615	7.920014188	7.307379008	7.662944419	7.726434254	7.886887001	8.053849395
CROCCP3	na	9.187934261	9.028837012	9.379320838	9.081612912	9.503964212	9.242426605	9.134001716	9.497717277	9.342601949	9.156285666	9.125297699	9.116442942	9.24843319	9.516506931	9.115877812	9.349576679	9.366901876	9.091386227	8.841236397	9.393452142	9.389794365	9.417810581	9.074822519	9.099771134	9.372249698	8.937250511	9.30691159	9.134667896	9.140883406	9.231340642
RNU1-1	na	4.117750744	4.117750744	4.117750744	4.117750744	4.117750744	4.117750744	4.117750744	4.117750744	4.117750744	4.117750744	4.117750744	4.117750744	4.117750744	4.117750744	4.117750744	4.117750744	4.117750744	4.117750744	4.117750744	4.117750744	4.117750744	4.435165111	4.117750744	4.117750744	4.117750744	4.117750744	4.117750744	4.117750744	4.117750744	4.117750744
RP4-798A10.7	na	5.556581744	6.021302123	5.53502997	5.67342724	5.718266682	5.841506411	5.70326001	6.055739083	6.084536552	5.289351435	5.778012905	5.539719406	5.780541865	6.110401856	5.861215803	5.531827968	5.588310454	5.8086033	5.405696137	5.926653478	6.014692377	5.636866613	5.523823259	6.075630245	6.013127023	5.382387501	5.198497973	6.124870361	5.340471531	5.642995781
RP4-798A10.4	na	4.117750744	4.720709808	4.636430492	4.668808324	4.460660399	4.421876435	4.117750744	4.560960353	4.826163236	4.570977136	4.698294709	4.753551516	4.949898212	4.453525513	4.494616193	4.817687488	4.79793099	4.646291698	4.517822267	4.804434894	4.461182898	4.665345043	4.117750744	4.722877485	4.910229369	4.493557465	4.117750744	4.564212174	4.931550203	4.117750744
RP5-875O13.1	na	5.347264654	5.807506241	5.306784557	5.15677097	5.805803749	4.642588877	5.36173505	5.224805038	4.892263125	4.83005793	5.026765597	5.61910243	4.879102783	5.053139996	4.766869136	5.173709086	5.179101839	4.919284457	5.225536897	5.667777799	5.86315011	5.31492649	4.928817901	4.895261733	4.852728535	4.948915408	5.29646803	5.232608691	4.931550203	4.940698656
U1	na	4.117750744	4.117750744	4.117750744	4.117750744	4.117750744	4.117750744	4.117750744	4.117750744	4.117750744	4.117750744	4.117750744	4.117750744	4.117750744	4.117750744	4.117750744	4.117750744	4.117750744	4.117750744	4.117750744	4.117750744	4.117750744	4.117750744	4.117750744	4.117750744	4.117750744	4.117750744	4.117750744	4.117750744	4.117750744	4.117750744
FAM231C	na	4.117750744	4.117750744	4.117750744	4.117750744	4.117750744	4.117750744	4.569470417	4.117750744	4.117750744	4.117750744	4.117750744	4.117750744	4.117750744	4.117750744	4.117750744	4.117750744	4.117750744	4.550100389	4.117750744	4.117750744	4.117750744	4.117750744	4.117750744	4.117750744	4.117750744	4.117750744	4.810690177	4.117750744	4.117750744	4.117750744
RP5-875O13.6	na	4.117750744	4.467551015	4.117750744	4.117750744	4.117750744	4.117750744	4.569470417	4.117750744	4.117750744	4.117750744	4.117750744	4.117750744	4.117750744	4.117750744	4.117750744	4.117750744	4.117750744	4.550100389	4.117750744	4.117750744	4.117750744	4.117750744	4.117750744	4.117750744	4.117750744	4.117750744	4.117750744	4.117750744	4.591717718	4.117750744
AL355149.1	na	4.117750744	4.117750744	4.117750744	4.117750744	4.117750744	4.117750744	4.117750744	4.117750744	4.117750744	4.117750744	4.117750744	4.117750744	4.117750744	4.117750744	4.117750744	4.117750744	4.117750744	4.117750744	4.117750744	4.117750744	4.117750744	4.117750744	4.117750744	4.117750744	4.117750744	4.117750744	4.117750744	4.117750744	4.117750744	4.117750744
NBPF1	na	9.936369806	10.45818069	10.214158	9.858463347	10.43722928	9.88302636	10.45072828	10.56194384	10.24864165	9.812172513	10.0167579	9.616156494	9.874866459	10.93298985	10.32270817	9.69986696	10.14361785	10.07765749	9.375955926	9.986342532	9.741063622	10.07889217	9.464543832	9.641773075	10.27787198	9.804875836	9.704868132	9.904885397	9.929290399	9.458724961
RP5-1182A14.5	na	5.403664145	5.651422736	5.823159164	5.283450891	5.229983147	4.856002448	5.324414573	5.374855953	5.200674536	5.206476268	5.496348379	4.934282561	4.710187369	5.657570551	5.224244468	5.949342993	5.936588475	5.070716039	4.681753505	5.531026184	5.366448506	5.19436909	5.336492756	5.094420931	5.516889713	5.47703201	5.505883419	5.418027414	5.108151434	4.870649687
CROCCP2	na	13.3944057	13.51965342	13.5263671	13.04428949	12.62720731	12.86985867	12.89670592	13.45032363	13.03839359	13.08934221	13.13685874	12.1803118	12.08858664	13.9689604	12.87061173	13.66545611	13.10307339	12.57675829	12.83810756	12.88311563	13.02044097	12.6655746	13.42105774	12.95849343	13.55210765	13.26431031	13.51394708	13.33627283	11.48857359	12.87680057
MST1P2	na	7.039172775	7.293699742	6.858591293	7.559655187	6.682823644	6.92226175	6.838609435	7.057375369	6.631669354	7.032164807	7.382256351	6.559949407	6.885954027	7.472130713	7.211930833	7.570597741	7.094721079	7.122847692	6.454786168	6.755990458	7.232091522	6.937165421	7.054292694	6.842268644	7.450851604	7.263000635	7.371445745	7.269318721	6.626283431	7.023484482
RNU1-3	na	4.117750744	4.117750744	4.117750744	4.117750744	4.117750744	4.117750744	4.117750744	4.117750744	4.117750744	4.117750744	4.117750744	4.117750744	4.117750744	4.117750744	4.117750744	4.117750744	4.117750744	4.117750744	4.117750744	4.117750744	4.117750744	4.117750744	4.117750744	4.117750744	4.117750744	4.117750744	4.117750744	4.117750744	4.117750744	4.117750744
FAM231A	na	4.117750744	4.117750744	4.117750744	4.117750744	4.117750744	4.117750744	4.117750744	4.117750744	4.117750744	4.117750744	4.117750744	4.117750744	4.117750744	4.117750744	4.117750744	4.117750744	4.117750744	4.117750744	4.117750744	4.117750744	4.117750744	4.117750744	4.117750744	4.117750744	4.117750744	4.117750744	4.117750744	4.117750744	4.117750744	4.117750744
RP5-875O13.7	na	4.805225967	4.611246193	4.636430492	4.437188649	4.948171518	4.117750744	4.669879153	5.474291983	4.568469714	4.570977136	4.933407681	4.117750744	4.602594299	4.784857823	4.494616193	5.015689423	5.071160497	5.411541849	4.117750744	4.463514906	4.709834259	5.00337483	4.117750744	5.204776101	4.640236862	5.096006222	4.810690177	5.000410009	4.862244704	4.597139305
AL021920.1	na	4.117750744	4.117750744	4.117750744	4.117750744	4.117750744	4.117750744	4.117750744	4.117750744	4.117750744	4.117750744	4.117750744	4.117750744	4.117750744	4.117750744	4.117750744	4.117750744	4.117750744	4.117750744	4.117750744	4.117750744	4.117750744	4.117750744	4.117750744	4.117750744	4.117750744	4.117750744	4.117750744	4.117750744	4.117750744	4.117750744
EIF1AXP1	na	8.242627448	8.122890576	8.207910799	7.988810565	7.817249403	8.104442071	8.060476479	8.136263657	8.064092188	8.13277853	8.40389811	8.020833806	8.124485421	8.008057307	8.293426215	7.632988842	7.832765289	8.269800314	8.339900905	7.94790321	8.0437663	8.159635377	7.84905518	7.919846878	7.929173729	7.838426243	7.828586699	8.062760699	7.971242445	8.125842887
ESPNP	na	8.021642643	7.46434788	7.814091051	6.940823638	6.752250129	7.572349178	6.269495314	8.757672802	7.811902684	7.312266421	6.645207922	6.595629381	6.658382026	8.981589527	7.719803075	7.958910583	7.722251478	6.723831916	6.934027746	6.742192605	7.502432392	7.362090821	7.064622056	6.788038953	7.924601302	8.334718362	8.26819734	8.397313577	6.861259833	7.696129934
RP1-163M9.7	na	4.680817354	4.720709808	4.485494768	4.752793161	4.460660399	4.117750744	4.437814377	4.814494781	4.568469714	4.570977136	4.933407681	4.486801244	4.117750744	4.784857823	4.117750744	4.117750744	4.600916489	4.726940155	4.517822267	4.117750744	4.117750744	4.117750744	4.452493873	4.468820673	4.545129679	4.64774039	4.117750744	4.663477188	4.453646052	4.457505642
FAM231A	na	4.117750744	4.117750744	4.117750744	4.117750744	4.117750744	4.117750744	4.117750744	4.117750744	4.117750744	4.117750744	4.117750744	4.117750744	4.117750744	4.117750744	4.117750744	4.117750744	4.117750744	4.117750744	4.117750744	4.117750744	4.117750744	4.117750744	4.117750744	4.117750744	4.117750744	4.117750744	4.117750744	4.117750744	4.117750744	4.117750744
CROCC	na	11.85738538	11.79086344	12.26557112	11.66264591	11.58527571	11.66917503	11.49553395	11.88448028	11.82155865	11.90635903	11.64523644	11.2116509	11.48480135	12.33114137	11.47729761	12.09703422	11.93460157	11.56671055	11.57825508	11.81644955	11.83225287	11.93172885	11.96385081	11.67430903	12.08736397	11.81018806	11.95651912	11.93671966	11.58451284	11.67302892
RNU1-4	na	4.117750744	4.117750744	4.117750744	4.117750744	4.117750744	4.117750744	4.117750744	4.117750744	4.117750744	4.117750744	4.117750744	4.117750744	4.117750744	4.117750744	4.117750744	4.117750744	4.117750744	4.117750744	4.117750744	4.117750744	4.117750744	4.117750744	4.117750744	4.117750744	4.117750744	4.117750744	4.117750744	4.117750744	4.117750744	4.117750744
CROCCP4	na	4.680817354	4.812338336	5.198522022	5.243106393	4.798842985	5.150999961	4.827717683	4.560960353	5.060879272	4.671713438	5.026765597	5.310805553	5.522929876	4.931264382	5.281117787	4.117750744	4.600916489	4.797608407	4.117750744	4.605578899	4.461182898	4.887654672	4.117750744	4.468820673	4.719986143	4.765065453	5.145321043	4.663477188	4.696955697	5.00470209
MST1L	na	7.083314273	6.973309191	7.69198164	7.361924852	6.953420313	7.647280255	7.062934708	6.883133544	7.25098199	6.69349195	6.785891803	7.34950897	7.379480643	8.070492244	7.280747363	7.527425617	7.156587682	6.870003902	6.359449498	7.198634346	6.847148746	7.203877729	6.688610776	6.252176488	6.994440147	7.251683804	7.433023622	7.082852272	7.072299824	6.897841986
RP11-108M9.1	na	4.117750744	4.467551015	4.117750744	4.752793161	4.460660399	4.421876435	4.117750744	4.560960353	4.117750744	4.438886292	4.117750744	4.117750744	4.46138961	4.117750744	4.117750744	4.117750744	4.117750744	4.797608407	4.117750744	4.605578899	4.602303996	4.565746261	4.117750744	4.117750744	4.420503672	4.493557465	4.610064207	4.117750744	4.453646052	4.117750744
RP11-108M9.2	na	4.117750744	4.467551015	4.117750744	4.117750744	4.117750744	4.117750744	4.117750744	4.117750744	4.117750744	4.117750744	4.529632383	4.117750744	4.117750744	4.117750744	4.117750744	4.117750744	4.117750744	4.550100389	4.117750744	4.117750744	4.117750744	4.117750744	4.117750744	4.613028788	4.117750744	4.117750744	4.117750744	4.117750744	4.117750744	4.117750744
MIR3675	na	4.117750744	4.117750744	4.117750744	4.117750744	4.117750744	4.117750744	4.117750744	4.117750744	4.117750744	4.117750744	4.117750744	4.117750744	4.117750744	4.117750744	4.117750744	4.117750744	4.117750744	4.424037872	4.117750744	4.117750744	4.117750744	4.117750744	4.117750744	4.117750744	4.117750744	4.117750744	4.117750744	4.117750744	4.117750744	4.117750744
RP11-108M9.3	na	5.347264654	4.611246193	4.931451083	5.061126066	6.579264309	4.421876435	5.112155755	6.331272483	5.156501101	5.013479175	5.383658877	5.360853532	5.014574822	5.929554937	5.434268009	4.691087842	5.126803171	5.411541849	5.51017755	5.331310593	5.592237401	5.488043214	5.156119293	5.033439982	5.458873164	5.025825748	5.505883419	5.272613764	4.862244704	4.940698656
U1	na	4.117750744	4.117750744	4.117750744	4.117750744	4.117750744	4.117750744	4.117750744	4.560960353	4.117750744	4.117750744	4.117750744	4.117750744	4.117750744	4.117750744	4.117750744	4.117750744	4.117750744	4.117750744	4.117750744	4.117750744	4.117750744	4.117750744	4.117750744	4.117750744	4.117750744	4.117750744	4.117750744	4.117750744	4.117750744	4.117750744
RP11-108M9.4	na	5.287485785	6.021302123	6.028143988	5.726808092	5.777342328	5.680952849	5.62014012	5.934766399	5.940570376	5.565593965	5.778012905	5.58012254	6.062376062	6.191962181	5.648398232	5.098361257	5.443593521	5.786027633	6.085424068	5.977338693	5.889746104	5.691254178	5.59040621	6.051738189	5.975616131	5.755431436	6.041523184	5.514980643	6.410447875	5.704809076
RP11-108M9.5	na	5.508002915	6.138357885	6.156314902	5.752604311	5.913331295	5.924391263	5.899704689	6.148348884	6.02485643	5.624778692	6.004949833	5.693237181	6.233611991	6.39292712	5.828305564	5.368668993	5.716283004	6.013813136	6.11560497	6.049684213	6.08404751	5.908822659	5.653221802	6.075630245	6.217408892	5.85681155	6.199432944	5.858397229	6.722514539	5.846346472
RNU1-2	na	4.117750744	4.117750744	4.117750744	4.117750744	4.117750744	4.117750744	4.117750744	4.117750744	4.117750744	4.117750744	4.529632383	4.117750744	4.117750744	4.117750744	4.117750744	4.117750744	4.117750744	4.117750744	4.117750744	4.117750744	4.117750744	4.117750744	4.117750744	4.117750744	4.420503672	4.117750744	4.117750744	4.117750744	4.117750744	4.117750744
RP11-108M9.6	na	4.805225967	4.117750744	5.254199069	4.568590844	4.460660399	5.017181109	5.062917974	4.879553244	5.28315127	5.013479175	4.117750744	4.63826341	4.602594299	5.053139996	5.098675876	4.691087842	4.708146524	4.797608407	4.117750744	4.605578899	4.878653021	4.435165111	4.117750744	4.468820673	5.060057636	5.025825748	4.117750744	4.117750744	5.053465959	4.703551705
MFAP2	na	5.98751728	5.747556962	6.588479242	6.52554541	6.868993294	6.469585679	6.048834043	6.545693405	6.482731278	5.992635095	7.663693724	6.950270492	6.536549649	5.929554937	5.794464216	6.778233312	7.580192683	7.571541808	6.085424068	7.669423157	7.846183806	8.250679899	6.702057821	7.783630167	7.920014188	6.90536725	7.691924865	7.253354873	8.314337064	7.476723969
RP1-37C10.3	na	7.838656973	7.841088501	7.761951454	7.617767554	7.903368728	7.765728365	7.979044381	7.736804558	7.660719184	7.825736278	7.781236665	7.962291665	7.984303091	7.964865959	7.291896352	7.712131599	7.631544204	7.74652368	7.892891146	7.542304875	7.638554123	8.0805835	7.732139619	7.85660092	7.739005853	8.079715172	7.633360897	7.489329254	7.753379944	7.60518522
ATP13A2	na	11.64698782	11.55453053	11.55526837	11.54626205	11.32815323	11.54157162	11.53653041	11.66249961	11.67059341	11.68277586	11.48093394	11.80257403	11.73063843	11.72628476	11.32482257	11.55752069	11.30085566	11.4333455	11.81670498	11.17622006	11.65433492	11.74538901	11.77269743	11.71876627	11.71929881	11.71120173	11.49145058	11.44247262	11.51724038	11.36869538
SDHB	na	11.37534598	11.47982173	11.38462464	11.32430748	11.10686426	11.30641546	11.36317493	11.32772548	11.42472565	11.43121658	11.342151	11.39416844	11.31137597	11.42992771	11.30932728	11.34900632	11.22528897	11.20279688	11.75298286	11.211396	11.37393479	11.18745447	11.50786426	11.43258879	11.41401838	11.30398182	11.48581367	11.4001563	11.36681329	11.36869538
PADI2	na	13.07229287	11.9985833	12.488651	12.61421502	11.5334599	12.47216405	12.54083834	12.64978733	12.70061663	13.19769548	11.78167519	12.80573365	11.80354815	12.86489542	11.67001979	11.69200741	11.81180656	12.00940622	12.85390428	11.10515547	12.46806308	12.14456456	12.82779217	12.52058822	12.31754592	12.19696662	12.3820877	11.77157599	11.79143526	11.70807204
RP11-380J14.1	na	4.117750744	4.117750744	4.117750744	4.117750744	4.117750744	4.117750744	4.117750744	4.117750744	4.437102478	4.117750744	4.117750744	4.117750744	4.602594299	4.117750744	4.117750744	4.524486013	4.117750744	4.550100389	4.117750744	4.117750744	4.117750744	4.117750744	4.117750744	4.613028788	4.117750744	4.117750744	4.117750744	4.564212174	4.117750744	4.117750744
PADI1	na	4.517154065	4.117750744	4.485494768	4.568590844	4.601570194	4.54706049	4.75402236	4.560960353	4.117750744	4.117750744	4.117750744	4.486801244	4.117750744	4.591548383	4.117750744	4.524486013	4.117750744	5.198697393	4.517822267	4.117750744	4.117750744	4.117750744	4.590099088	4.613028788	4.420503672	4.117750744	4.466709179	4.117750744	4.117750744	4.457505642
PADI3	na	5.08120878	4.611246193	4.847429265	4.752793161	4.117750744	4.722687544	4.75402236	4.431760926	4.668660853	4.83005793	4.117750744	4.753551516	4.117750744	4.591548383	4.865237554	4.117750744	4.708146524	4.646291698	4.517822267	4.605578899	4.117750744	4.117750744	4.694986252	4.468820673	4.910229369	4.863171583	4.719272426	4.663477188	4.117750744	4.870649687
MIR3972	na	4.117750744	4.117750744	4.117750744	4.117750744	4.117750744	4.117750744	4.117750744	4.117750744	4.117750744	4.117750744	4.117750744	4.117750744	4.117750744	4.117750744	4.117750744	4.117750744	4.117750744	4.117750744	4.117750744	4.117750744	4.117750744	4.117750744	4.117750744	4.117750744	4.117750744	4.117750744	4.117750744	4.117750744	4.117750744	4.117750744
PADI4	na	15.0141826	14.4373578	14.62274073	14.42872179	13.3044231	14.52532617	14.73262023	14.16071655	14.91690794	15.04795305	13.54116971	15.06484328	13.76663957	14.51385888	14.46835473	14.57975351	13.82489189	14.48395302	14.37099664	13.57857251	14.77794802	14.10365114	14.83096579	14.37437822	14.24878506	14.60096923	13.90994703	14.31535156	13.92239153	13.69125484
AC004824.2	na	5.810807496	6.32539509	6.156314902	5.850492774	5.88733289	6.287191857	5.922144839	5.727303903	6.084536552	6.094117059	6.072168409	6.087074469	6.10738618	6.110401856	5.924465618	6.203431565	6.144731752	5.894873897	5.459231666	5.789856992	6.212332643	5.608661279	5.823363915	6.075630245	5.87652056	5.919936133	5.888308638	5.858397229	5.688304309	5.577609065
PADI6	na	4.999892022	5.470301038	5.449645809	4.892468065	5.180489096	5.434210839	5.202990395	6.093597951	5.983429118	5.115372812	4.933407681	5.009918742	6.039254326	5.801344589	5.648398232	5.368668993	5.228537125	4.797608407	5.349217701	5.531026184	6.128255452	4.887654672	4.694986252	4.895261733	5.544765101	5.430785985	4.890672154	5.232608691	5.340471531	4.703551705
RP1-20B21.4	na	10.51504376	10.46552567	10.68783497	10.2645182	9.79721638	10.25813582	10.15203387	10.34643496	10.29352444	10.36887796	10.31346225	10.23922963	10.22316804	10.409232	9.844870718	10.19998961	10.11959944	9.843581065	10.56527663	9.974893165	10.26153066	9.78384947	10.4917978	10.16898773	10.42847887	10.43571015	10.38683244	10.27353351	10.16736272	10.01351345
RCC2	na	13.63769228	13.80672272	13.84797414	13.65860158	13.13650224	13.55861279	13.55279682	13.53605767	13.58056404	13.56338259	13.53875381	13.63264946	13.46916688	13.61414514	13.37873845	13.62224699	13.34328136	13.27796074	13.83362732	13.32175411	13.52166542	13.32774631	13.65429508	13.47543081	13.59773798	13.65060723	13.61140871	13.45061335	13.38582953	13.412326
AC004824.1	na	8.780648424	9.040136077	8.943374792	8.95800034	8.256023888	8.655830996	8.616856991	8.448212261	8.678801095	8.681523222	8.699761205	8.888275236	8.600781776	8.53217773	8.469063375	9.007713477	8.224248626	8.334606937	9.138450603	8.432382817	8.742829406	8.575776828	8.73303676	8.562050217	8.584371641	8.898328731	8.678031204	8.411622135	8.522012942	8.548441164
ARHGEF10L	na	10.01318	9.708035032	9.811511376	10.05095625	10.56474037	9.722974778	9.927608746	9.947295058	10.14577697	9.816326454	10.38438633	9.788235911	10.47769197	9.834344672	10.17438847	9.799966224	10.62424949	10.95704778	10.0103736	10.99401227	10.70341855	11.05239332	9.998615419	10.46737832	10.76960221	10.12573451	10.44080816	10.6854107	11.22643933	10.26789253
RP11-473A10.2	na	4.117750744	4.117750744	4.117750744	4.117750744	4.117750744	4.117750744	4.117750744	4.117750744	4.117750744	4.117750744	4.117750744	4.117750744	4.117750744	4.117750744	4.117750744	4.117750744	4.117750744	4.726940155	4.117750744	4.117750744	4.117750744	4.117750744	4.117750744	4.117750744	4.117750744	4.117750744	4.117750744	4.117750744	4.117750744	4.117750744
AL136529.1	na	4.117750744	4.117750744	4.117750744	4.117750744	4.117750744	4.117750744	4.117750744	4.117750744	4.117750744	4.117750744	4.117750744	4.117750744	4.117750744	4.117750744	4.117750744	4.117750744	4.117750744	4.117750744	4.117750744	4.117750744	4.117750744	4.117750744	4.117750744	4.117750744	4.117750744	4.117750744	4.117750744	4.117750744	4.117750744	4.117750744
ACTL8	na	4.117750744	4.117750744	4.117750744	4.117750744	4.117750744	4.421876435	4.117750744	4.117750744	4.892263125	4.671713438	4.117750744	4.63826341	4.117750744	4.784857823	4.117750744	4.117750744	4.117750744	4.973106314	4.681753505	4.117750744	4.602303996	4.117750744	4.117750744	4.117750744	4.117750744	4.117750744	4.117750744	4.117750744	4.117750744	4.792660735
RP11-174G17.2	na	4.117750744	4.117750744	4.117750744	4.117750744	4.117750744	4.117750744	4.117750744	4.431760926	4.117750744	4.117750744	4.117750744	4.117750744	4.117750744	4.117750744	4.117750744	4.117750744	4.117750744	4.726940155	4.117750744	4.117750744	4.117750744	4.117750744	4.117750744	4.117750744	4.117750744	4.117750744	4.117750744	4.117750744	4.117750744	4.117750744
IGSF21	na	7.207944721	7.631727355	7.330960931	8.184481312	8.283746374	7.903501335	7.743799578	8.916699947	7.978343343	7.448324349	7.68397092	8.113374066	8.521237097	7.43284181	7.66967569	8.097640003	7.77532718	8.379655165	8.19480574	8.145410983	7.924990258	8.197582744	7.51051	7.489817787	8.03049254	8.171838834	7.929204002	7.749238192	7.992920636	7.640855958
RP11-174G17.3	na	6.253623419	5.807506241	5.449645809	5.826764864	6.14711879	5.1086951	5.112155755	5.846960444	5.587984818	5.289351435	6.747151694	5.950220303	6.437345159	5.626528183	5.334816859	6.203431565	5.831501149	5.666124564	6.543759508	5.789856992	5.658172272	5.691254178	5.050349819	5.551196571	5.262214942	5.430785985	5.341947955	5.545438398	5.627027533	5.704809076
RP11-174G17	na	4.517154065	4.117750744	4.117750744	4.892468065	4.708941685	4.117750744	4.569470417	4.659517629	4.117750744	4.117750744	5.026765597	4.486801244	4.602594299	4.117750744	4.649225222	4.117750744	4.117750744	4.117750744	4.117750744	4.117750744	4.117750744	4.117750744	4.117750744	4.117750744	4.545129679	4.117750744	4.117750744	4.564212174	4.453646052	4.597139305
RP11-422P22.1	na	4.117750744	4.117750744	4.117750744	4.117750744	4.117750744	4.117750744	4.117750744	4.117750744	4.117750744	4.117750744	4.117750744	4.486801244	4.117750744	4.117750744	4.117750744	4.117750744	4.117750744	4.117750744	4.117750744	4.117750744	4.117750744	4.117750744	4.117750744	4.117750744	4.117750744	4.117750744	4.117750744	4.117750744	4.696955697	4.117750744
KLHDC7A	na	4.999892022	4.467551015	4.485494768	4.437188649	4.601570194	4.722687544	4.893956136	4.742127266	4.826163236	4.95725617	5.25686702	5.009918742	4.710187369	4.784857823	4.766869136	4.817687488	4.600916489	5.345584928	4.806361999	4.713817528	4.602303996	4.665345043	4.117750744	4.967480523	4.789874855	4.765065453	4.610064207	4.663477188	4.931550203	4.597139305
DYNLL1P3	na	4.680817354	4.117750744	4.485494768	4.568590844	4.460660399	4.117750744	4.117750744	4.560960353	4.437102478	4.438886292	4.826429371	4.486801244	4.46138961	4.453525513	4.766869136	4.524486013	4.600916489	4.424037872	4.517822267	4.117750744	4.117750744	4.117750744	4.117750744	4.468820673	4.789874855	4.117750744	4.610064207	4.434073879	4.453646052	4.117750744
RP1-8B22.2	na	4.117750744	4.117750744	4.117750744	4.117750744	4.117750744	4.117750744	4.117750744	4.117750744	4.117750744	4.117750744	4.117750744	4.117750744	4.117750744	4.117750744	4.117750744	4.117750744	4.117750744	4.117750744	4.117750744	4.117750744	4.117750744	4.117750744	4.117750744	4.117750744	4.117750744	4.117750744	4.117750744	4.117750744	4.117750744	4.117750744
PAX7	na	4.517154065	4.117750744	4.117750744	4.117750744	4.798842985	4.117750744	4.75402236	4.117750744	4.117750744	4.117750744	4.117750744	4.117750744	4.800271669	4.117750744	4.117750744	4.923408455	4.117750744	5.198697393	4.117750744	4.117750744	4.602303996	4.565746261	4.117750744	4.814823778	5.013232567	5.160832261	4.890672154	5.575069817	5.59509566	4.117750744
TAS1R2	na	4.117750744	4.467551015	4.636430492	4.117750744	4.708941685	4.54706049	4.75402236	4.742127266	4.952700665	4.117750744	4.117750744	5.078953993	4.117750744	4.117750744	4.865237554	4.691087842	4.600916489	4.646291698	4.117750744	4.883726165	4.117750744	4.748817488	4.117750744	4.613028788	4.117750744	4.117750744	4.466709179	4.944962302	4.117750744	4.703551705
RP13-279N23.2	na	10.42655819	10.51187071	10.65877547	10.70658558	10.49551563	10.48323022	10.54323037	10.59621053	10.55751837	10.46987765	10.55668924	10.56279178	10.4796934	10.46429981	10.24833576	10.3731961	10.47183921	10.47963551	10.72499212	10.37508183	10.39462775	10.56139439	10.7289551	10.57683242	10.39186382	10.48544447	10.3934172	10.31208831	10.62152795	10.38837599
ALDH4A1	na	11.1481876	11.32000522	11.48679256	11.32382656	10.79263921	11.13618789	11.13836675	11.33512211	11.27811063	11.19438071	11.38351391	11.26820291	11.14101762	11.17384197	10.81012602	11.01508329	10.89311485	10.78532574	11.39964133	10.81701174	11.08058665	10.76610304	11.51250799	11.12946166	10.99951001	11.17093973	11.09820286	10.90370371	10.97660053	10.89066223
MIR4695	na	4.517154065	4.117750744	4.117750744	4.437188649	4.117750744	4.421876435	4.569470417	4.117750744	4.437102478	4.438886292	4.117750744	4.63826341	4.46138961	4.117750744	4.649225222	4.117750744	4.460194942	4.117750744	4.117750744	4.605578899	4.117750744	4.435165111	4.452493873	4.117750744	4.420503672	4.64774039	4.117750744	4.117750744	4.117750744	4.457505642
MIR1290	na	4.517154065	4.467551015	4.636430492	4.668808324	4.708941685	4.421876435	4.569470417	4.814494781	4.568469714	4.570977136	4.117750744	4.117750744	4.602594299	4.453525513	4.494616193	4.117750744	4.460194942	4.117750744	4.117750744	4.117750744	4.878653021	4.117750744	4.859734671	4.468820673	4.719986143	4.117750744	4.117750744	4.746673164	4.591717718	4.703551705
IFFO2	na	10.68428812	10.66281211	10.73179922	10.64169022	11.0860866	10.64407897	10.75000974	10.47672311	10.25773066	10.59036687	10.66826623	10.45537654	10.52788063	10.47007713	10.66097601	10.71353175	11.24119097	11.3053136	10.58307932	11.18618091	10.73555935	11.22658991	10.84617362	11.08760909	10.91545182	10.7435057	10.84637278	10.92686682	11.44765363	10.8549384
RP5-1126H10.2	na	10.64138489	10.54987918	10.8464387	10.69324233	9.975890424	10.65797549	10.67476206	10.50651236	10.64939053	10.79360503	10.62726719	10.550756	10.38462553	10.68485299	10.3240499	10.83260821	10.57211262	10.26155261	10.67012892	10.50909548	10.60062586	9.958006623	10.96748889	10.62765256	10.82984465	10.75739683	10.9287591	10.69054094	10.48828696	10.32993439
UBR4	na	15.20343824	14.99684597	15.11395412	15.20963329	15.20187529	15.13870328	15.36499708	15.07761851	14.92944125	15.06255629	14.84798251	15.08152623	14.88319304	15.09779701	15.19375978	15.48181925	15.04408165	14.72636655	15.00630699	14.98581854	14.91285536	14.82516653	15.00697123	14.99939889	14.83926783	15.15688565	15.10640212	14.92827903	14.92253653	15.07305832
RP1-43E13.2	na	7.667498248	7.854010032	7.558396287	7.790330876	7.791657542	7.422665409	7.622517686	7.661778725	7.666840856	7.763627887	7.881077648	8.03982698	7.610872743	7.700673317	7.626509196	7.86698548	7.638730889	7.839054195	7.909196195	7.918179313	7.579661436	7.98730044	7.576417679	7.594654535	7.795259945	7.619667277	7.935263194	7.562130856	7.845747669	7.476723969
EMC1	na	11.71004932	11.74158926	11.72486418	11.80486381	11.83022542	11.52877293	11.72017571	11.78131329	11.772032	11.74618101	11.88582493	11.91096291	11.54958401	11.69948896	11.79088385	11.80441231	11.82749602	11.88370073	11.94466441	12.03129298	11.73979395	11.92610913	11.8210417	11.78446389	11.81488861	11.77355435	11.7960048	11.91026602	11.96862852	11.61281155
MRTO4	na	10.75419305	10.81595485	11.04613789	10.62148173	10.24908418	10.42265359	10.44363435	10.64613084	10.48025028	10.53264268	10.75289387	10.75624419	10.67225284	10.60484147	10.39343255	10.60061123	10.49364004	10.39294895	11.13066202	10.72092398	10.52617681	10.46132116	10.67777588	10.64078305	10.57648291	10.64979809	10.76746742	10.66768147	10.46724324	10.57744243
AKR7L	na	6.758438968	6.43671599	6.53469954	6.178635407	7.275829385	6.225564844	5.944180998	7.057375369	6.282186917	6.341674108	6.135987667	6.060873328	6.10738618	6.409760303	6.27214114	6.681248662	6.360273223	6.690373011	6.334501796	6.396576937	6.014692377	6.382354735	6.281484318	6.595297672	6.486686826	6.312922826	6.241194604	6.179101069	6.39361126	6.363286408
AKR7A3	na	6.561763087	6.400639301	6.294909939	6.196568147	7.842389968	6.110092559	6.543238095	7.702668152	6.196085761	5.927525812	5.93389647	5.978819879	6.213415354	5.828102324	6.149401973	6.259771404	6.079104122	6.456821279	5.813369887	6.728254243	6.291272373	6.567200921	6.105070502	6.563059487	6.379922931	6.421219061	6.660302107	6.048770081	6.152463466	6.529797648
RP4-657E11.10	na	6.020002084	6.203752416	5.854640465	6.08499978	6.682823644	5.904194127	5.829780642	6.764727009	6.084536552	6.603886367	6.363679649	5.79620884	5.80904744	6.211567962	6.069694036	6.259771404	6.165878171	6.051055178	5.650114697	6.224533112	5.889746104	6.034798005	6.186471696	5.622516513	5.674487515	6.11847991	6.178034557	6.360510776	5.930134064	6.620604134
AKR7A2	na	10.79391273	10.97070154	10.86498227	10.74229566	10.117028	10.79003879	10.67400456	10.55483332	10.90277003	10.7231032	10.82151618	9.819587762	10.80188124	10.84754817	10.60136655	10.783424	10.71308802	10.5718673	11.07243959	10.6721411	10.58306823	10.5909003	11.05094017	10.71803588	10.82191544	10.76919796	10.83754744	10.69856606	10.69412812	10.55813246
RNU6-1099P	na	5.08120878	5.030218966	4.847429265	4.752793161	4.877516106	5.06419892	5.15873037	5.264557174	4.668660853	5.013479175	5.25686702	4.63826341	4.879102783	4.453525513	4.951206961	4.817687488	5.179101839	4.424037872	4.910450716	5.019973521	4.878653021	4.947751074	4.928817901	4.814823778	4.719986143	4.863171583	4.117750744	5.000410009	4.696955697	4.703551705
PQLC2	na	9.821459604	9.910777052	10.01344716	9.986770349	9.718372482	9.935323424	9.830316519	10.001773	9.83898922	9.886489091	9.83735909	9.878567162	10.07481725	10.0386829	9.812729123	9.874470236	9.772500505	9.701050799	10.00283408	9.829901687	9.859430456	9.906917847	10.16951259	9.973762409	10.0419727	10.11960093	9.962784015	10.02232956	9.842794016	9.784180808
CAPZB	na	13.57194807	13.70756914	13.53810642	13.37979863	13.18981423	13.46133565	13.54494731	13.40700329	13.59308309	13.68105039	13.46778005	13.65862299	13.44517331	13.44493596	13.42182095	13.40796222	13.3957913	13.45013857	13.703379	13.20153466	13.50581559	13.35936487	13.66861612	13.57588607	13.41328721	13.58410849	13.41401543	13.43607056	13.45134045	13.25919655
RN7SL277P	na	4.909150753	4.720709808	4.485494768	4.668808324	4.460660399	4.117750744	4.75402236	4.814494781	4.892263125	4.83005793	5.110384517	4.486801244	4.710187369	4.453525513	4.649225222	5.098361257	4.460194942	4.797608407	4.517822267	4.954929325	4.949408765	4.435165111	4.590099088	4.895261733	4.545129679	4.765065453	4.117750744	4.117750744	4.931550203	4.870649687
RNU4-28P	na	4.117750744	4.117750744	4.117750744	4.117750744	4.117750744	4.54706049	4.117750744	4.117750744	4.117750744	4.438886292	4.117750744	4.117750744	4.117750744	4.117750744	4.117750744	4.117750744	4.117750744	4.117750744	4.117750744	4.117750744	4.117750744	4.117750744	4.117750744	4.117750744	4.117750744	4.117750744	4.117750744	4.117750744	4.117750744	4.117750744
RP5-1056L3.1	na	4.517154065	4.117750744	4.117750744	4.437188649	4.601570194	4.642588877	4.827717683	4.939049177	4.568469714	4.570977136	4.117750744	4.753551516	4.46138961	4.591548383	4.649225222	4.117750744	4.117750744	4.550100389	4.117750744	4.463514906	4.709834259	4.821932149	4.782834748	4.613028788	4.117750744	4.493557465	4.117750744	4.434073879	4.696955697	4.792660735
MINOS1	na	10.99568495	11.25003888	11.04613789	10.89320151	10.8180633	10.86263755	10.81604302	11.06401782	10.91749948	10.95234476	11.1374891	11.12649533	10.90898176	11.08440406	10.90372181	10.89076481	10.98622337	10.91658194	11.17828439	11.0793318	10.96548442	10.61594105	10.97356436	11.03032224	10.94663912	11.10029397	11.05386636	11.00777293	11.08605542	10.90456206
MINOS1-NBL1	na	11.35999225	11.64000502	11.58273433	11.42055808	12.06433456	11.34343159	11.59971404	12.08862418	11.87075808	11.40112081	12.23526757	11.752825	11.92418037	11.51714264	11.80488367	11.33898397	12.28043881	12.09995336	11.75746901	12.41609799	11.84471361	12.20046549	11.61452127	12.30954469	12.24276997	11.62128844	12.21312445	11.90838024	12.671213	11.76451578
RPS14P3	na	6.603443267	6.58799739	6.65701214	6.248919489	6.189104717	6.177342134	6.252483824	6.584743444	6.644429319	6.655810569	6.363679649	6.32325388	6.330145971	6.323365064	6.384309552	6.66099661	6.079104122	5.915513497	6.054505816	6.001923044	6.486687523	6.271008916	6.225316296	6.23138753	6.379922931	6.875929559	6.178034557	6.106269355	6.152463466	6.363286408
NBL1	na	10.37946756	10.59554503	10.84109646	10.71687899	11.84459977	10.54958821	11.07895015	11.75845806	11.49215767	10.62786745	11.89070483	11.08157493	11.59690685	10.6428468	11.3045781	10.41490081	12.03497777	11.75224182	10.90864782	12.14066018	11.39421044	12.08080067	11.02126834	12.04929594	12.02657235	10.84735383	11.9258133	11.47766016	12.56268246	11.28000012
HTR6	na	4.805225967	5.14771153	5.198522022	4.668808324	4.798842985	5.017181109	5.062917974	5.093968194	4.437102478	4.95725617	5.598282298	5.454090467	4.879102783	4.861982129	4.865237554	4.117750744	4.600916489	5.023395242	5.289353791	4.883726165	4.602303996	4.748817488	4.782834748	4.613028788	5.013232567	4.117750744	4.610064207	4.944962302	5.053465959	5.063897824
TMCO4	na	9.62740878	9.743004392	9.669993526	9.804314694	9.570952686	9.788889907	9.841156764	9.37023569	9.921383969	9.903508909	9.62982668	9.733127473	9.930077497	9.844760653	9.587636036	9.69503764	9.832843581	9.858310387	9.6490626	10.05591205	9.799862014	10.000231	9.93082884	10.0118059	9.920396506	9.925817883	9.836367175	9.906146289	10.07679418	9.918626807
RNF186	na	4.909150753	4.117750744	4.117750744	4.752793161	4.460660399	4.967217465	4.117750744	4.994123256	4.668660853	4.438886292	4.698294709	4.117750744	4.117750744	4.784857823	4.117750744	4.117750744	4.117750744	4.86115572	4.117750744	4.117750744	4.799866688	4.565746261	4.590099088	4.117750744	4.117750744	4.765065453	4.610064207	4.434073879	4.117750744	4.792660735
RP11-91K11.2	na	4.909150753	4.117750744	4.117750744	4.568590844	4.798842985	4.642588877	4.117750744	5.093968194	5.00863662	4.570977136	4.698294709	4.117750744	4.117750744	4.117750744	4.117750744	4.117750744	4.117750744	4.550100389	4.117750744	4.117750744	4.799866688	4.565746261	4.590099088	4.117750744	4.117750744	4.863171583	4.117750744	4.564212174	4.117750744	4.940698656
OTUD3	na	10.84627599	10.86755618	10.86673596	11.05146177	10.77083347	10.85421275	10.9696177	10.71082331	10.74440612	10.78515503	10.54572948	10.89771758	11.00729021	10.79788346	11.07525161	11.01798553	11.09976151	10.7316869	10.67488023	11.10515547	10.68447804	10.59877234	10.85278094	10.94518803	11.05155495	10.96916554	11.00955311	11.04544197	10.62929913	11.00304986
PLA2G2E	na	4.117750744	4.117750744	4.117750744	4.117750744	4.117750744	4.117750744	4.117750744	4.117750744	4.437102478	4.117750744	4.117750744	4.117750744	4.46138961	4.117750744	4.117750744	4.117750744	4.117750744	4.424037872	4.117750744	4.117750744	4.602303996	4.117750744	4.117750744	4.117750744	4.117750744	4.117750744	4.117750744	4.117750744	4.117750744	4.117750744
RN7SL304P	na	4.117750744	4.117750744	4.117750744	4.117750744	4.117750744	4.117750744	4.117750744	4.117750744	4.117750744	4.117750744	4.117750744	4.117750744	4.117750744	4.117750744	4.117750744	4.117750744	4.117750744	4.424037872	4.117750744	4.117750744	4.117750744	4.117750744	4.117750744	4.117750744	4.117750744	4.117750744	4.117750744	4.117750744	4.117750744	4.117750744
PLA2G2A	na	7.428258053	4.117750744	5.651760439	7.839894686	5.48337586	6.0927109	7.795177161	6.597513118	8.229822385	5.206476268	8.548472167	5.61910243	5.94223181	5.657570551	8.616789696	8.060434306	11.05047418	7.179492606	5.558821248	7.772861687	10.49686682	12.13295706	5.523823259	7.875870721	7.244808678	6.751457115	8.028870628	7.412580677	9.10909861	10.30587811
PLA2G5	na	6.812312418	6.873781889	7.224193994	6.920190678	7.759007545	6.995519801	7.090901079	7.344299932	7.122315473	6.931709988	7.949538247	7.164069652	7.90271053	6.521987488	7.13956555	6.554938041	7.487591416	7.741202563	7.251001531	8.398424584	7.579661436	8.107422136	7.457041279	7.692278308	8.164367429	7.157707926	7.720326662	7.419732508	8.433838659	7.369968709
PLA2G2D	na	7.358577546	8.705907112	7.351376197	7.893017946	8.072086026	7.542442371	7.171591806	8.012023015	7.697060046	8.045492483	8.328965016	8.148777208	8.228471572	7.680743241	7.023473356	6.720871851	7.572702731	7.535034532	7.755272604	7.683657184	6.310282544	7.76900625	7.918244737	7.455935022	7.664036525	7.491425759	6.802619495	7.368892169	7.409581068	8.005578193
PLA2G2F	na	4.117750744	4.117750744	4.117750744	4.117750744	4.117750744	4.421876435	4.569470417	4.117750744	4.117750744	4.83005793	4.117750744	4.117750744	4.117750744	4.453525513	4.117750744	4.117750744	4.117750744	4.726940155	4.117750744	4.117750744	4.117750744	4.117750744	4.117750744	4.613028788	4.117750744	4.117750744	4.117750744	4.117750744	4.591717718	4.117750744
RP3-340N1.2	na	6.623811442	6.160528294	5.915242499	6.08499978	5.913331295	6.110092559	6.235246849	5.869514936	6.04506611	6.03421772	6.166737612	6.504592739	6.10738618	6.023245822	6.041969089	6.510066294	6.30493377	5.830758658	6.022808698	5.900503878	6.106343769	6.319888825	6.146418536	6.370407398	5.83450573	6.194865821	5.774287526	6.345020112	5.954236498	6.465665838
PLA2G2C	na	5.647756158	5.864578261	5.356682599	5.359433572	5.748177318	5.550774231	5.805538065	5.649142747	5.527440497	5.971310989	6.039009254	5.539719406	5.751331137	5.657570551	5.334816859	5.913618205	5.775299143	5.473529339	5.289353791	5.455659492	5.44718622	5.150431657	5.653221802	5.43460335	5.488275667	5.430785985	5.427150525	5.311015057	5.746476553	5.610779875
UBXN10-AS1	na	5.08120878	4.892502165	4.847429265	4.752793161	4.708941685	5.402940905	4.95451892	4.939049177	5.463313504	4.896504915	5.496348379	4.934282561	5.074385183	4.931264382	4.766869136	5.098361257	5.126803171	4.919284457	5.157018168	5.18899216	5.073827292	4.887654672	4.782834748	4.814823778	5.104373221	4.765065453	4.962487151	5.100921403	5.053465959	5.577609065
UBXN10	na	9.942274671	9.527251455	10.04011784	10.06829004	9.270530813	9.972503843	9.672354502	9.472771854	9.434571656	9.701240062	9.637592321	9.628706691	9.393576531	9.712884561	9.285361107	10.17593338	9.454436785	9.300082257	9.950884277	10.10400201	9.546837103	9.251896701	9.947390633	9.792298148	10.15797236	10.13640588	10.06806971	10.02349186	9.95700657	9.899753498
RP3-340N1.6	na	4.117750744	4.117750744	4.117750744	4.117750744	4.117750744	4.117750744	4.117750744	4.117750744	4.117750744	4.117750744	4.117750744	4.117750744	4.117750744	4.117750744	4.117750744	4.117750744	4.117750744	4.117750744	4.117750744	4.117750744	4.117750744	4.117750744	4.117750744	4.117750744	4.117750744	4.117750744	4.117750744	4.117750744	4.117750744	4.117750744
VWA5B1	na	6.112696423	6.382226277	6.316638839	6.142001018	6.269188512	6.039084718	6.235246849	5.955765798	6.347196959	6.241311472	6.254811821	6.2793364	5.916737666	6.521987488	6.174901863	6.339961953	5.885182247	6.30026937	6.229671629	6.026031467	5.941255775	5.792904147	6.146418536	5.689577235	6.031467527	6.243382529	6.088676898	6.124870361	5.977876755	6.290342867
RP4-745E8.2	na	4.117750744	4.117750744	4.117750744	4.117750744	4.117750744	4.856002448	4.569470417	4.117750744	4.117750744	4.117750744	4.117750744	4.117750744	4.46138961	4.117750744	4.117750744	4.117750744	4.117750744	4.117750744	4.117750744	4.117750744	4.602303996	4.117750744	4.117750744	4.117750744	4.117750744	4.117750744	4.117750744	4.117750744	4.117750744	4.117750744
LINC01141	na	5.155342945	5.201001536	4.751324263	4.892468065	5.128127484	5.017181109	4.827717683	4.814494781	4.892263125	5.162085994	5.383658877	5.009918742	5.4479377	5.340055373	4.951206961	5.098361257	5.228537125	5.345584928	5.082773101	5.415861561	5.366448506	4.887654672	5.10486631	5.033439982	5.186724199	5.277997645	5.505883419	5.19081555	5.159561373	5.47160836
RP4-749H3.2	na	4.117750744	4.117750744	4.117750744	4.117750744	4.117750744	4.117750744	4.117750744	4.117750744	4.117750744	4.117750744	4.117750744	4.117750744	4.117750744	4.117750744	4.117750744	4.117750744	4.117750744	4.424037872	4.117750744	4.117750744	4.117750744	4.117750744	4.117750744	4.117750744	4.117750744	4.117750744	4.117750744	4.117750744	4.117750744	4.117750744
CAMK2N1	na	6.993586875	6.680180442	7.096537252	6.888652901	7.879289003	7.115114136	7.46889721	7.187587349	7.095100367	6.834618843	7.898503005	7.618587685	7.675630879	7.08176358	7.176215142	6.439810135	8.554244843	8.269800314	7.727921334	8.428181717	8.102255678	8.559702699	7.487841625	7.625413207	8.268900399	7.73728214	7.994482272	8.229711231	8.700136095	7.844038919
MUL1	na	10.50709953	10.30984477	10.70754025	10.43097632	10.52861945	10.41939377	10.27403526	10.44971716	10.38944787	10.50289048	10.50387227	10.67086916	10.51232235	10.38293207	10.87746354	10.45400523	10.4395288	10.74032479	10.70654861	10.58258752	10.50375929	10.41213266	10.61610864	10.6454437	10.41637685	10.58784164	10.43337208	10.49831069	10.70805666	10.60369057
RPS4XP4	na	4.117750744	4.611246193	4.117750744	4.117750744	4.117750744	4.421876435	4.75402236	4.117750744	4.437102478	4.438886292	4.117750744	4.63826341	4.46138961	4.117750744	4.117750744	4.524486013	4.117750744	4.117750744	4.117750744	4.463514906	4.117750744	4.117750744	4.117750744	4.468820673	4.420503672	4.117750744	4.466709179	4.564212174	4.117750744	4.457505642
FAM43B	na	4.680817354	4.117750744	4.117750744	5.283450891	6.081433705	4.792879189	4.75402236	4.879553244	5.359116573	4.117750744	5.858473742	5.310805553	4.602594299	4.591548383	4.649225222	4.691087842	5.363048287	4.726940155	4.117750744	5.286184831	5.915772268	5.952257021	4.117750744	4.613028788	5.332152773	4.64774039	4.610064207	4.746673164	5.801891025	5.171082517
CDA	na	12.3449194	12.34619204	12.49603413	12.02467202	11.0860866	12.30451538	12.23159477	11.91070694	12.53026437	12.80603747	11.70309682	12.88019072	11.61659241	12.4181275	12.14561544	12.29265503	11.84802515	12.07574532	12.43622595	11.22716066	12.71285982	11.68270742	12.73666727	12.09906717	12.13884008	12.39876472	12.44338582	11.9629998	11.93871504	11.78086844
PINK1	na	12.39814469	12.33735553	12.41026126	12.42495133	12.10524306	12.40020783	12.35698989	12.3344674	12.51097091	12.33584811	12.32212127	12.29099359	12.32788123	12.49474481	12.23390292	12.52154253	12.3407202	12.26743721	12.51913957	12.41874051	12.53662923	12.53239332	12.64088145	12.42679387	12.46306929	12.53833214	12.60479866	12.41987337	12.58505157	12.33648466
MIR6084	na	7.598860609	7.403850431	7.828644347	7.721444349	7.458558001	7.989947894	7.954183475	7.802716295	8.045476307	7.598598414	7.278924104	7.428989807	7.80978315	7.448688557	7.449344129	7.209211088	7.327326715	7.378797142	8.070024194	7.32273043	7.846183806	8.048621926	8.087871917	7.938286917	8.121119022	7.392150682	7.929204002	7.760504657	7.563066834	7.749336354
PINK1-AS	na	12.17568298	12.22068017	12.13706161	12.14932807	11.80223451	12.10746802	12.06479722	12.09244814	12.28295595	12.14928716	12.16226017	12.10188081	12.053077	12.29607034	11.99373986	12.25297032	12.14456459	12.07101261	12.3393051	12.20392	12.28130319	12.18564715	12.37550696	12.23883955	12.21974562	12.31671604	12.39253228	12.17443778	12.32048989	12.11403671
DDOST	na	13.42335866	13.57392945	13.25731744	13.37051527	13.13902605	13.27509693	13.29215842	13.26550206	13.50435196	13.38325822	13.23071918	13.41002678	13.35634193	13.32070103	13.32682136	13.25810759	13.17121071	13.41643744	13.72787404	13.17458379	13.31639064	13.28935242	13.52490961	13.463341	13.2055036	13.37318141	13.33911965	13.24021764	13.33763446	13.22608209
KIF17	na	7.370432398	7.697830993	6.623178653	7.292003504	7.568450049	6.893759873	7.89269015	7.731171708	7.33837076	7.222153649	6.913486441	7.692681334	7.938250956	6.942009842	7.367562282	6.970203326	7.946922506	8.064216522	7.251001531	8.272811297	7.142788331	8.20173773	7.265587427	7.040124054	7.590694376	7.095602472	7.699078642	7.153562251	8.091628438	7.13871878
RP5-930J4.5	na	4.517154065	4.467551015	4.117750744	4.668808324	4.117750744	4.117750744	4.117750744	4.431760926	4.117750744	4.117750744	4.117750744	4.117750744	4.602594299	4.117750744	4.117750744	4.691087842	4.600916489	4.424037872	4.517822267	4.117750744	4.117750744	4.117750744	4.117750744	4.117750744	4.117750744	4.117750744	4.117750744	4.117750744	4.591717718	4.117750744
SH2D5	na	5.603099824	5.509010157	5.885319759	5.496204453	5.777342328	5.464569584	5.36173505	5.409073945	5.527440497	5.115372812	5.110384517	6.006774361	5.626524786	5.527860149	5.723726869	6.082762066	5.831501149	5.873878004	4.117750744	5.873780473	5.889746104	6.167366075	5.823363915	5.204776101	6.031467527	5.22126258	5.385440518	5.811728966	6.231530543	5.47160836
RP5-930J4.2	na	4.117750744	4.117750744	4.117750744	4.437188649	4.877516106	4.722687544	4.669879153	4.879553244	4.117750744	4.438886292	4.117750744	4.753551516	4.117750744	4.591548383	4.649225222	5.098361257	4.460194942	4.117750744	4.117750744	4.605578899	4.461182898	4.665345043	4.590099088	4.613028788	4.719986143	4.117750744	4.610064207	4.434073879	4.696955697	4.117750744
HP1BP3	na	14.25819281	14.2881814	14.28359795	14.39059754	14.30419895	14.54886781	14.55688919	14.41247629	14.49421008	14.38068141	14.18164193	14.30856123	14.26131362	14.54703007	14.56271416	14.3344012	14.30860666	14.26125703	14.30922143	14.21622132	14.25709822	14.15400033	14.38612731	14.2042302	14.35962592	14.34419765	14.42791265	14.35229187	14.10235711	14.36345202
RP5-930J4.4	na	11.86154479	11.81159402	11.86831158	11.79309916	11.52817446	12.07443458	12.01123041	11.8851103	12.00752942	11.91024943	11.8511954	11.82182094	11.83241553	12.09112456	12.02087845	11.7302605	11.8200648	11.83862237	11.90831161	11.79626876	11.84626366	11.51896812	12.02102334	11.80084905	11.88768973	11.97294677	12.00353949	11.96693105	11.6441076	11.90614396
EIF4G3	na	12.74794419	12.86993549	12.49433368	12.7702531	13.02681748	12.89339531	12.9719689	12.68367888	12.80967824	12.81367345	12.73169974	12.97513871	12.96672006	12.62234727	12.94159026	12.60175111	12.66165166	12.74762918	12.9777806	12.4531756	12.40214712	12.88807279	12.68762004	12.66137374	12.58627627	12.62746341	12.51104172	12.57255336	12.60642318	12.70979036
RNU7-200P	na	4.117750744	4.117750744	4.117750744	4.117750744	4.117750744	4.117750744	4.437814377	4.117750744	4.117750744	4.117750744	4.698294709	4.117750744	4.117750744	4.117750744	4.117750744	4.524486013	4.117750744	4.117750744	4.117750744	4.117750744	4.117750744	4.117750744	4.117750744	4.117750744	4.117750744	4.117750744	4.117750744	4.564212174	4.117750744	4.457505642
MIR1256	na	4.517154065	4.467551015	4.117750744	4.117750744	4.460660399	4.117750744	4.437814377	4.117750744	4.117750744	4.671713438	4.933407681	4.63826341	4.602594299	4.117750744	4.649225222	4.117750744	4.460194942	4.117750744	4.517822267	4.117750744	4.117750744	4.117750744	4.694986252	4.117750744	4.545129679	4.117750744	4.719272426	4.117750744	4.591717718	4.703551705
RPS15AP6	na	4.680817354	5.201001536	4.751324263	4.752793161	4.601570194	4.792879189	4.569470417	4.994123256	4.117750744	4.570977136	5.110384517	4.117750744	4.602594299	4.861982129	4.766869136	4.923408455	5.320239615	4.550100389	4.681753505	4.117750744	4.602303996	5.00337483	5.10486631	4.117750744	4.789874855	5.160832261	5.145321043	4.746673164	4.696955697	4.703551705
RP11-487E1.2	na	4.805225967	4.892502165	4.847429265	4.437188649	4.601570194	4.117750744	4.569470417	4.431760926	4.752623877	4.83005793	5.110384517	5.258059838	4.46138961	4.861982129	4.494616193	4.117750744	4.117750744	4.117750744	4.681753505	4.117750744	4.949408765	4.117750744	4.859734671	4.722877485	4.545129679	5.025825748	4.610064207	4.117750744	4.591717718	4.117750744
HSPE1P27	na	4.805225967	5.14771153	4.931451083	5.008870599	5.01272188	4.91374734	5.062917974	4.939049177	4.568469714	4.95725617	5.441521925	5.497760313	4.949898212	5.594605217	4.766869136	5.015689423	5.654098445	4.646291698	5.289353791	4.804434894	4.949408765	4.748817488	5.488938015	4.722877485	5.146508069	4.948915408	5.145321043	4.885058239	4.994882883	4.792660735
ECE1	na	13.25926652	13.25154019	13.35440506	13.28119264	13.0539859	13.11998206	13.23257764	13.3710256	13.33617016	13.45758454	13.39466082	13.4664394	13.38585301	13.26239383	13.13895016	13.43264003	13.38721541	13.69809043	13.50089781	13.5675415	13.45224019	13.58464874	13.54623944	13.41011364	13.42178607	13.51337304	13.42275787	13.29897457	13.83166763	13.09808416
RP3-329E20.2	na	7.11198502	6.619426246	6.91510652	6.123282831	6.594551821	6.533575758	6.529419049	6.377015132	6.04506611	7.161645134	6.785891803	6.96379795	6.402567564	6.490872406	6.318164285	6.868812642	6.636636337	6.59690697	7.042896091	6.360244788	6.933133757	5.863784889	6.60501215	6.496171994	6.102265287	6.735073695	6.518091894	6.297422215	6.849209354	6.481988988
RP5-1071N3.1	na	7.618812068	6.752501627	7.707830457	7.131880136	7.118711124	6.741681581	7.24788818	6.982619399	6.970616931	7.411826469	7.601066369	7.2211957	6.969729764	7.08176358	6.896810147	7.471542658	7.455328558	7.03772496	6.950112689	7.006368739	7.241672188	7.331838515	7.247641523	7.051602059	6.805156932	7.145505408	7.003540824	7.204345494	7.26457641	6.967779959
PPP1R11P1	na	5.508002915	5.509010157	5.493190018	5.527794676	5.590160854	5.752467009	5.755514098	5.565189393	5.777438895	5.760495419	5.496348379	5.310805553	5.916737666	5.253944467	5.924465618	5.673588368	5.320239615	5.8086033	5.225536897	5.494006514	5.689754832	5.276412079	5.204577973	5.622516513	5.624385638	5.47703201	5.427150525	5.052201666	5.528331671	5.67432
RP11-293F5.8	na	4.117750744	4.117750744	4.117750744	4.117750744	4.117750744	4.117750744	4.117750744	4.117750744	4.117750744	4.117750744	4.117750744	4.117750744	4.117750744	4.117750744	4.117750744	4.117750744	4.117750744	4.424037872	4.117750744	4.117750744	4.117750744	4.117750744	4.117750744	4.468820673	4.117750744	4.117750744	4.117750744	4.117750744	4.117750744	4.117750744
RP11-293F5.1	na	4.117750744	4.117750744	4.117750744	4.117750744	4.117750744	4.117750744	4.117750744	4.117750744	4.117750744	4.117750744	4.117750744	4.117750744	4.117750744	4.117750744	4.117750744	4.117750744	4.117750744	4.117750744	4.117750744	4.117750744	4.117750744	4.117750744	4.117750744	4.117750744	4.117750744	4.493557465	4.117750744	4.117750744	4.117750744	4.117750744
NBPF2P	na	6.020002084	6.182321852	6.272814017	6.231703061	6.738644056	6.193617482	6.583864562	6.391917185	6.282186917	6.275629401	6.623870026	6.2793364	6.34862745	6.506520178	6.565024964	6.815183483	6.266698844	6.3879487	6.30907164	6.483282086	6.038238765	6.456506508	6.403871379	6.461434286	6.233048232	6.194865821	6.220482199	6.345020112	6.410447875	6.719387679
HS6ST1P1	na	6.331368006	6.045598252	6.400133861	6.196568147	6.483706656	6.37450919	6.107672471	6.148348884	6.084536552	6.325472088	6.310375689	6.112744324	6.253498913	5.828102324	6.096822938	6.487055233	5.885182247	6.051055178	6.407973931	6.095696975	5.915772268	6.442003252	5.823363915	6.312624178	5.936933541	6.11847991	5.680911053	5.68630209	6.046214038	6.290342867
CROCCP5	na	5.732135113	5.14771153	5.449645809	5.395360061	5.555713946	5.963814332	5.245213727	6.016705988	5.587984818	5.760495419	4.933407681	5.454090467	4.800271669	6.191962181	5.098675876	6.144519892	5.071160497	5.115496065	5.605400506	6.049684213	5.129613879	5.31492649	5.415527862	5.392684601	5.060057636	4.863171583	5.832654842	5.232608691	4.862244704	4.870649687
NBPF3	na	7.732974363	7.971259995	8.946698693	9.25724579	8.635110538	8.124674785	9.138405411	9.921723435	9.2259399	9.160651009	8.451764408	7.988606846	9.24136785	9.646387409	9.917785827	8.045276814	9.714594081	9.849736581	8.098708548	8.461451225	9.595598818	9.215471439	9.049457241	8.354044639	9.188884783	8.269548879	7.935263194	9.036686295	8.686936264	8.980691587
PFN1P10	na	4.517154065	4.117750744	4.485494768	5.061126066	4.708941685	4.421876435	4.75402236	4.879553244	4.117750744	5.115372812	5.186579967	4.117750744	4.602594299	4.931264382	4.117750744	4.117750744	4.79793099	4.424037872	4.117750744	4.463514906	4.117750744	4.435165111	4.117750744	4.117750744	4.420503672	4.117750744	4.117750744	4.117750744	4.453646052	5.063897824
ALPL	na	11.79568609	12.08388097	11.97051508	11.85831015	12.68556033	11.9429964	11.64911218	12.06824167	12.00693072	11.76492227	12.58352943	12.65700835	12.68974268	11.96111713	12.00130642	11.24632958	12.4351407	12.65544317	12.21189418	11.87304095	11.9407046	12.69322487	12.5727053	12.41210152	12.47381297	11.61312729	11.98912278	12.39808906	13.09205985	11.80563992
RP11-63N8.3	na	5.647756158	5.299175992	5.723374189	5.463653738	5.65601808	5.494080073	5.899704689	5.183278885	5.359116573	5.248822519	6.072168409	5.693237181	6.085081213	5.380447342	5.648398232	5.173709086	5.885182247	5.715581222	4.681753505	5.238845935	5.014049594	5.973412413	5.452873938	5.656541234	5.624385638	5.521347565	4.810690177	5.514980643	5.59509566	5.47160836
AL359815.1	na	4.805225967	4.117750744	4.751324263	4.117750744	4.460660399	4.642588877	4.669879153	4.560960353	4.437102478	4.117750744	4.529632383	4.753551516	4.46138961	4.453525513	4.649225222	4.691087842	4.460194942	4.86115572	4.117750744	5.019973521	4.602303996	4.821932149	4.782834748	4.468820673	4.545129679	4.493557465	4.466709179	4.819548448	4.117750744	4.457505642
RAP1GAP	na	6.758438968	8.636832785	10.15366516	8.415722663	7.772157471	10.43158031	8.740872691	9.021393529	10.01965243	7.205130173	8.34806839	10.30324313	8.629962621	10.11319116	7.498155574	8.798313521	8.298408115	7.378797142	9.551641275	8.642725768	9.342219401	9.018092794	8.84642021	7.11855525	9.284371642	9.288622624	7.492031086	10.59684546	7.300061739	9.790500179
USP48	na	12.90101786	12.70953526	12.77159315	12.90800477	12.71905016	12.91568691	12.86934184	12.86769897	12.87724053	12.74453932	12.60116893	12.76275087	12.75501889	12.85168093	12.81992889	12.69958936	12.78288666	12.6375939	12.66893606	12.74485741	12.74914651	12.45905258	12.83114169	12.61698334	12.65190762	12.81607718	12.79954229	12.7803181	12.53123218	12.81791315
RP11-132G19.3	na	5.223761053	4.720709808	5.254199069	4.668808324	5.128127484	4.91374734	4.569470417	4.879553244	4.668660853	4.95725617	5.026765597	4.934282561	5.074385183	4.994576085	4.494616193	4.117750744	4.79793099	4.797608407	4.910450716	4.804434894	4.461182898	4.748817488	5.050349819	5.151315737	4.545129679	4.64774039	5.341947955	4.117750744	4.453646052	4.940698656
LDLRAD2	na	11.40200646	11.27771889	11.49077801	11.5861091	12.39459661	11.43343267	11.25691716	11.59786507	11.35868663	11.54109569	12.16673743	11.76896989	12.11554187	10.99574234	11.60914629	11.54751283	12.52880644	12.75124946	11.3830433	12.74759255	12.32448138	12.97364461	11.88008797	12.21207314	12.6616792	11.96056371	12.36292704	12.29384699	13.44132142	11.9046888
HSPG2	na	14.02719565	13.90471687	14.09507944	14.38190349	15.32940955	14.34554205	14.09954432	14.46777759	14.19261046	14.24119127	15.0206589	14.70104156	14.82643576	13.5533196	14.46880962	14.30569424	15.40872691	15.60281451	14.06622962	15.62554037	15.07102086	15.95849417	14.53230564	14.76100359	15.41068171	14.63985004	15.00068732	15.02009522	16.37807025	14.56533743
RP11-26H16.1	na	4.999892022	4.611246193	5.006840243	4.117750744	4.798842985	4.722687544	4.669879153	4.814494781	4.892263125	4.756127865	4.826429371	5.310805553	4.710187369	4.591548383	4.494616193	4.117750744	5.126803171	5.023395242	4.910450716	5.080119393	4.949408765	5.150431657	4.694986252	4.722877485	4.910229369	4.765065453	4.117750744	4.944962302	4.785094188	4.703551705
CELA3B	na	5.347264654	4.117750744	4.847429265	4.826351401	4.798842985	4.722687544	4.827717683	5.093968194	4.826163236	4.896504915	4.698294709	4.753551516	4.800271669	4.994576085	5.098675876	4.923408455	4.708146524	4.973106314	4.681753505	5.019973521	4.878653021	4.887654672	5.10486631	4.814823778	4.640236862	4.64774039	4.810690177	4.819548448	5.053465959	4.597139305
Metazoa_SRP	na	4.117750744	4.117750744	4.117750744	4.117750744	4.117750744	4.117750744	4.117750744	4.117750744	4.117750744	4.117750744	4.117750744	4.117750744	4.117750744	4.117750744	4.117750744	4.117750744	4.117750744	4.117750744	4.117750744	4.117750744	4.117750744	4.117750744	4.117750744	4.117750744	4.117750744	4.117750744	4.117750744	4.117750744	4.117750744	4.117750744
RNU6-1022P	na	4.117750744	4.117750744	4.117750744	4.117750744	4.117750744	4.117750744	4.117750744	4.117750744	4.117750744	4.117750744	4.117750744	4.117750744	4.117750744	4.117750744	4.117750744	4.117750744	4.117750744	4.117750744	4.117750744	4.117750744	4.117750744	4.117750744	4.117750744	4.117750744	4.117750744	4.117750744	4.117750744	4.117750744	4.117750744	4.117750744
CELA3A	na	4.117750744	4.117750744	4.117750744	4.117750744	4.460660399	4.117750744	4.117750744	4.117750744	4.117750744	4.117750744	4.117750744	4.117750744	4.117750744	4.117750744	4.117750744	4.117750744	4.460194942	4.117750744	4.117750744	4.117750744	4.117750744	4.435165111	4.117750744	4.117750744	4.117750744	4.117750744	4.117750744	4.117750744	4.117750744	4.117750744
Metazoa_SRP	na	4.117750744	4.117750744	4.117750744	4.117750744	4.798842985	4.117750744	4.117750744	4.117750744	4.117750744	4.117750744	4.117750744	4.117750744	4.117750744	4.117750744	4.117750744	4.117750744	4.117750744	4.117750744	4.117750744	4.117750744	4.117750744	4.117750744	4.117750744	4.117750744	4.117750744	4.117750744	4.117750744	4.117750744	4.117750744	4.117750744
RNU6-776P	na	4.117750744	4.117750744	4.117750744	4.117750744	4.117750744	4.117750744	4.117750744	4.117750744	4.117750744	4.117750744	4.117750744	4.117750744	4.117750744	4.117750744	4.117750744	4.117750744	4.117750744	4.117750744	4.117750744	4.117750744	4.117750744	4.117750744	4.117750744	4.117750744	4.117750744	4.117750744	4.117750744	4.117750744	4.117750744	4.117750744
RP1-224A6.3	na	4.117750744	4.720709808	4.485494768	4.117750744	4.117750744	4.117750744	4.117750744	4.814494781	4.568469714	4.896504915	4.826429371	5.142737815	4.879102783	4.994576085	4.865237554	4.524486013	4.876503233	4.646291698	4.806361999	4.117750744	4.117750744	4.117750744	4.117750744	5.303258454	4.545129679	4.64774039	4.610064207	4.564212174	4.591717718	5.119148106
LINC00339	na	9.400247339	9.547176762	9.326744357	9.081612912	8.934777676	9.618791949	8.985462162	9.216407243	9.42563441	9.365485599	9.05741065	9.163224944	9.227132338	9.629272467	9.039460612	8.889998961	9.106148168	8.771342012	9.218794508	9.132425403	9.389794365	9.301006221	9.280645765	9.150531894	9.291461134	8.968330753	9.354960007	9.01813219	9.183766054	9.102597194
CDC42	na	13.59523843	13.79583973	13.50836644	13.34479215	13.12652163	13.58139395	13.6456396	13.38021622	13.49903996	13.64997842	13.5470201	13.53828837	13.33660314	13.63839503	13.60816573	13.47496782	13.49208489	13.5628628	13.80167594	13.46670061	13.5418937	13.04983741	13.61370392	13.55225813	13.51049939	13.62161079	13.46712368	13.49075921	13.45073152	13.4745805
CDC42-IT1	na	6.404769272	6.454393972	6.516284804	6.025309039	6.125598155	6.302154044	6.335409252	6.016705988	6.103818956	6.59058838	6.557761686	6.647445158	6.129306342	6.305384476	5.98460793	6.701204072	6.266698844	5.763012649	6.202088897	6.183008092	6.453231241	6.130878692	6.206040036	6.099078837	6.15288437	6.169906044	6.518091894	5.811728966	6.131912147	6.232835715
RP1-224A6.8	na	5.690719641	5.582504742	5.575319861	5.061126066	5.65601808	5.302900797	5.15873037	5.442191319	5.060879272	5.734597496	6.004949833	5.86018711	5.074385183	5.594605217	5.281117787	5.673588368	5.55390036	4.919284457	5.082773101	5.019973521	5.231606096	4.565746261	5.488938015	4.967480523	5.186724199	5.160832261	5.198497973	5.19081555	5.457185225	5.266804973
RP1-224A6.9	na	5.884600316	6.245576026	5.651760439	5.15677097	5.555713946	5.944260712	5.780790921	6.183588534	6.282186917	6.094117059	6.439807856	6.087074469	5.80904744	6.582137373	5.954903429	6.050716617	6.033382238	5.786027633	5.605400506	5.818490823	5.966221731	5.422247793	5.683368634	5.392684601	5.994513014	5.521347565	5.648026667	5.946656515	5.801891025	5.577609065
WNT4	na	7.705281297	8.818515047	8.145490443	8.064778621	8.456016274	8.29851742	7.59050828	8.660754957	7.623424901	7.962606314	8.597150632	9.58858359	8.593393026	8.827912452	7.768224844	7.990923483	8.351614395	7.271573413	8.509470028	8.055530626	7.17319247	8.151064328	7.860822254	8.204946944	7.910795515	7.481805933	7.572278761	8.296808147	8.381495883	7.702890541
MIR4418	na	4.117750744	4.117750744	4.117750744	4.117750744	4.117750744	4.117750744	4.117750744	4.117750744	4.117750744	4.117750744	4.117750744	4.117750744	4.117750744	4.117750744	4.117750744	4.117750744	4.117750744	4.117750744	4.117750744	4.117750744	4.117750744	4.117750744	4.117750744	4.117750744	4.117750744	4.117750744	4.117750744	4.117750744	4.117750744	4.117750744
RP11-415K20.1	na	4.117750744	4.467551015	4.751324263	4.752793161	4.460660399	4.792879189	4.569470417	4.814494781	5.00863662	4.438886292	4.933407681	4.753551516	5.074385183	4.453525513	4.494616193	4.923408455	4.600916489	4.550100389	4.517822267	4.605578899	4.117750744	4.435165111	4.590099088	4.117750744	4.640236862	4.948915408	4.810690177	4.885058239	4.453646052	4.792660735
RP11-415K20.2	na	4.909150753	5.030218966	5.198522022	5.15677097	5.01272188	5.1086951	5.15873037	5.139757379	5.060879272	4.83005793	5.110384517	5.258059838	5.074385183	4.931264382	4.951206961	5.173709086	4.708146524	5.115496065	4.681753505	4.954929325	5.073827292	5.150431657	4.928817901	4.814823778	5.060057636	5.331568072	5.248752947	5.272613764	4.785094188	5.220177692
ZBTB40	na	12.23259037	12.34363217	12.27781422	12.43923003	12.44620451	12.54855439	12.39356687	12.10115076	12.39632957	12.39581102	12.13235661	12.19655264	12.29501765	12.12416639	12.41571119	12.43769475	12.30810124	12.43600657	12.24061757	12.46011901	12.27900955	12.53567729	12.42240261	12.49809162	12.35204746	12.40854315	12.13408591	12.42493871	12.19957179	12.5320011
ZBTB40-IT1	na	5.954159686	6.069433379	5.972980204	6.178635407	5.805803749	6.002018127	6.235246849	5.33944111	6.084536552	5.834943143	5.93389647	5.978819879	5.991689773	6.358604606	6.340583786	5.949342993	5.55390036	6.122391803	5.51017755	6.095696975	5.86315011	5.908822659	5.653221802	5.78337487	5.936933541	5.382387501	5.915205335	5.835290246	6.023847841	5.763480172
EPHA8	na	4.117750744	4.117750744	4.117750744	4.952920768	4.601570194	4.117750744	4.117750744	4.742127266	4.568469714	4.570977136	4.698294709	4.849981219	4.710187369	4.117750744	4.117750744	4.691087842	4.117750744	5.198697393	4.681753505	4.117750744	4.461182898	4.435165111	4.117750744	4.613028788	4.117750744	4.117750744	4.117750744	4.117750744	4.117750744	4.117750744
AL158086.1	na	4.117750744	4.117750744	4.117750744	4.117750744	4.117750744	4.117750744	4.117750744	4.117750744	4.117750744	4.117750744	4.117750744	4.117750744	4.117750744	4.117750744	4.117750744	4.117750744	4.117750744	4.117750744	4.117750744	4.117750744	4.117750744	4.117750744	4.117750744	4.117750744	4.117750744	4.117750744	4.117750744	4.117750744	4.117750744	4.117750744
C1QA	na	13.54553136	13.50037459	13.36219538	13.64451759	14.15850061	14.17677569	13.7678957	13.72456014	13.93049198	13.48011571	13.92455362	13.85434926	14.66048611	13.4357407	13.62948047	14.1130912	13.64301358	14.08357994	14.58352972	13.91363659	13.49362745	13.90181093	13.75285738	13.95487929	13.88268829	13.83441599	13.56574912	13.40241243	13.46104852	13.88283329
C1QC	na	13.18113135	13.21076292	12.8275867	13.35588935	13.87250885	13.95048521	13.48564539	13.37853938	13.83860067	13.14047051	13.313605	13.56477732	14.21175969	13.04516296	13.47607673	13.67299382	13.45203441	13.78647002	14.18317673	13.33454492	13.20738845	13.69725653	13.4751079	13.70203157	13.37054801	13.85220749	13.07047451	13.15225777	13.01408037	13.62177172
C1QB	na	13.36009045	13.32792239	12.95935872	13.51643368	14.15133046	14.10428805	13.66968042	13.53083342	13.81151554	13.23772159	13.44215532	13.69212763	14.33984007	13.19583227	13.42588749	13.84300466	13.44950187	13.78767242	14.26756644	13.44521757	13.27685088	13.76387868	13.5887455	13.72246485	13.599612	13.92125737	13.317502	13.27441667	13.17078019	13.83397738
EPHB2	na	6.829810943	6.860821923	6.53469954	7.28401582	7.772157471	7.409446674	7.425923338	7.048247403	7.604404088	7.320179446	6.842027227	7.243410602	7.204327804	6.73497509	6.925974179	7.425191348	7.300271332	7.848974206	7.834310141	7.218453869	7.788957707	7.897800769	7.08505415	7.88857419	6.845145366	7.745322563	7.168707488	7.667772605	7.839772568	7.420244001
MIR4684	na	4.117750744	4.117750744	4.117750744	4.117750744	4.117750744	4.117750744	4.117750744	4.431760926	4.117750744	4.117750744	4.117750744	4.117750744	4.117750744	4.117750744	4.117750744	4.117750744	4.117750744	4.117750744	4.117750744	4.117750744	4.117750744	4.117750744	4.117750744	4.468820673	4.117750744	4.117750744	4.117750744	4.564212174	4.117750744	4.117750744
AL611946.1	na	4.117750744	4.117750744	4.117750744	4.117750744	4.117750744	4.117750744	4.117750744	4.117750744	4.117750744	4.117750744	4.117750744	4.117750744	4.117750744	4.117750744	4.117750744	4.117750744	4.117750744	4.117750744	4.117750744	4.117750744	4.117750744	4.117750744	4.117750744	4.117750744	4.117750744	4.117750744	4.117750744	4.117750744	4.117750744	4.117750744
RP11-69E9.1	na	4.517154065	4.117750744	4.117750744	4.117750744	4.460660399	4.421876435	4.117750744	4.659517629	4.117750744	4.117750744	4.117750744	4.117750744	4.117750744	4.117750744	4.117750744	4.117750744	4.117750744	4.550100389	4.117750744	4.117750744	4.117750744	4.435165111	4.117750744	4.117750744	4.117750744	4.117750744	4.117750744	4.117750744	4.117750744	4.117750744
MIR4253	na	4.517154065	4.117750744	4.485494768	4.568590844	4.948171518	4.54706049	4.437814377	4.431760926	4.668660853	4.438886292	4.529632383	4.117750744	4.46138961	4.453525513	4.494616193	4.691087842	4.117750744	4.117750744	4.517822267	4.463514906	4.799866688	4.565746261	4.452493873	5.033439982	4.640236862	4.493557465	4.610064207	4.434073879	4.591717718	4.703551705
RP1-74M1.3	na	4.117750744	4.117750744	4.847429265	4.752793161	5.072416991	4.722687544	4.95451892	4.939049177	5.156501101	4.570977136	5.383658877	4.117750744	4.800271669	4.591548383	4.117750744	4.923408455	4.947069242	5.1580681	4.681753505	4.804434894	5.278669442	5.579726158	4.928817901	4.967480523	4.963475816	4.117750744	4.810690177	5.000410009	5.801891025	4.792660735
LACTBL1	na	4.117750744	4.117750744	4.117750744	4.117750744	4.117750744	4.117750744	4.117750744	4.117750744	4.117750744	4.117750744	4.117750744	4.117750744	4.117750744	4.117750744	4.117750744	4.117750744	4.117750744	4.550100389	4.117750744	4.117750744	4.117750744	4.117750744	4.117750744	4.117750744	4.117750744	4.117750744	4.117750744	4.117750744	4.117750744	4.117750744
C1orf234	na	4.117750744	4.611246193	4.636430492	4.437188649	4.117750744	4.117750744	4.117750744	4.742127266	4.752623877	4.438886292	4.529632383	4.63826341	4.602594299	4.453525513	4.649225222	4.117750744	4.600916489	4.550100389	4.117750744	4.883726165	4.117750744	4.435165111	4.117750744	4.117750744	4.640236862	4.64774039	4.117750744	4.564212174	4.591717718	4.597139305
C1orf234	na	4.117750744	4.611246193	4.636430492	4.437188649	4.117750744	4.117750744	4.117750744	4.742127266	4.568469714	4.438886292	4.529632383	4.63826341	4.602594299	4.453525513	4.649225222	4.117750744	4.600916489	4.424037872	4.117750744	4.883726165	4.117750744	4.117750744	4.117750744	4.117750744	4.545129679	4.493557465	4.117750744	4.564212174	4.453646052	4.457505642
KDM1A	na	12.11643829	12.18965819	12.31296785	12.28644958	12.0942303	12.25555006	12.21528805	12.30887015	12.21330213	12.05139729	11.98245143	12.21018026	12.24794832	12.40285714	12.08676963	12.0562079	12.0951927	12.07153923	12.34304095	12.13037931	12.16221662	12.03163894	12.23450342	12.18063291	12.18877968	12.08458621	12.25258663	12.19727112	12.20073114	12.22954394
RP1-184J9.2	na	6.829810943	7.032073261	7.072021537	6.888652901	7.627622394	6.893759873	7.072319236	6.913736701	7.095100367	6.921252698	6.727362899	7.379840997	6.77018825	6.930654044	7.302957735	7.209211088	7.146464685	7.612979375	7.042896091	7.367691065	7.152996556	7.570433159	7.033401488	6.788038953	7.012020753	6.860972078	7.115792441	7.082852272	7.721210156	7.300020896
MIR3115	na	4.117750744	4.467551015	4.117750744	4.117750744	4.117750744	4.421876435	4.117750744	4.117750744	4.117750744	4.117750744	4.698294709	4.117750744	4.46138961	4.117750744	4.117750744	4.117750744	4.460194942	4.117750744	4.117750744	4.117750744	4.117750744	4.117750744	4.117750744	4.117750744	4.117750744	4.117750744	4.610064207	4.117750744	4.591717718	4.117750744
MIR4419A	na	4.117750744	4.117750744	4.117750744	4.117750744	4.117750744	4.117750744	4.117750744	4.117750744	4.117750744	4.117750744	4.529632383	4.117750744	4.602594299	4.117750744	4.117750744	4.117750744	4.117750744	4.117750744	4.117750744	4.463514906	4.117750744	4.117750744	4.590099088	4.117750744	4.545129679	4.117750744	4.117750744	4.117750744	4.453646052	4.117750744
LUZP1	na	10.48029822	11.14417967	11.01247355	11.12673105	11.77450159	11.06287906	11.39845261	10.94457955	11.05533299	10.99020886	11.21649065	11.235769	11.368114	10.99907582	11.57349458	11.08409815	11.59657057	11.87407271	11.24769137	11.61596597	11.32918622	11.69414154	11.05921624	11.13742376	11.34972123	11.11809017	11.17600185	11.4001563	11.98318739	11.40105045
RP5-979D14.1	na	4.117750744	4.964478213	4.636430492	5.322174612	5.01272188	4.722687544	5.15873037	4.879553244	4.117750744	4.896504915	5.735635024	4.63826341	4.949898212	4.931264382	4.951206961	5.243227931	5.654098445	4.424037872	4.806361999	5.238845935	4.799866688	4.887654672	5.336492756	4.814823778	4.117750744	5.521347565	4.962487151	5.052201666	5.746476553	5.063897824
RNU6-514P	na	4.517154065	4.611246193	4.117750744	4.437188649	4.117750744	4.117750744	4.437814377	4.560960353	4.117750744	4.117750744	4.698294709	4.486801244	4.117750744	4.117750744	4.117750744	4.117750744	4.117750744	4.117750744	4.117750744	4.605578899	4.117750744	4.435165111	4.452493873	4.117750744	4.420503672	4.117750744	4.466709179	4.117750744	4.117750744	4.597139305
RNU6-135P	na	4.117750744	4.117750744	4.485494768	4.437188649	4.708941685	4.421876435	4.569470417	4.659517629	4.117750744	4.671713438	4.933407681	4.486801244	4.46138961	4.696749665	4.494616193	4.524486013	4.117750744	4.117750744	4.117750744	4.117750744	4.117750744	4.435165111	4.452493873	4.468820673	4.117750744	4.493557465	4.466709179	4.746673164	4.785094188	4.117750744
HTR1D	na	5.287485785	5.14771153	4.931451083	4.752793161	5.555713946	5.434210839	4.893956136	4.560960353	4.568469714	5.328250302	5.496348379	4.934282561	4.46138961	5.253944467	5.098675876	5.243227931	5.071160497	5.310905478	4.117750744	4.883726165	4.799866688	4.821932149	5.336492756	5.303258454	4.963475816	4.64774039	5.028082783	5.100921403	4.862244704	5.433804895
RP5-1057J7.1	na	4.805225967	4.467551015	4.847429265	6.123282831	4.117750744	6.075087527	4.75402236	4.560960353	6.579393155	4.671713438	4.529632383	6.25681144	6.192898213	4.453525513	6.096822938	6.231907493	4.876503233	4.646291698	6.565111497	4.713817528	4.602303996	6.237374437	6.688610776	6.53003171	6.293788885	6.578023687	6.46714333	5.418027414	4.785094188	4.597139305
LINC01355	na	9.308708956	9.219780244	9.316508525	9.259260793	9.046663657	9.345698418	9.371336987	9.653820737	9.331160394	9.313516707	8.786238202	9.110486859	8.856649812	9.618905093	9.689031796	9.169736834	9.59497055	9.097610983	9.060643884	9.513093423	9.290742736	8.94331701	9.417753399	9.166196845	9.393818211	9.383863466	9.469545357	9.441763752	8.773769723	9.428646866
HNRNPR	na	13.02695129	13.09478865	12.91661708	12.94865327	12.83156999	12.93963144	12.86453665	12.99499579	12.92381401	12.84822001	13.02245215	12.93361544	12.91682	12.93670497	13.00150541	12.87816005	12.78369114	12.9630351	13.22110514	12.88865413	12.85013082	12.87856709	12.95195777	12.99382257	12.86648587	12.95105244	12.94500504	12.86831319	12.88119641	12.88641634
ZNF436	na	9.67310795	9.679435595	9.755802812	9.563122982	10.34403641	9.73220239	9.881096844	10.11247151	10.11831761	9.870598134	9.791693276	9.693855702	9.941742027	9.860978077	9.758176167	9.57136356	10.1585838	10.76853327	9.899024813	10.92728116	10.0287569	10.22643913	9.709193031	9.698507918	10.11468484	9.550488606	9.701333456	10.47131106	10.56051567	9.843124971
ZNF436-AS1	na	8.122543713	7.935263127	8.151278782	7.969170599	8.222988422	8.232980408	7.983965078	8.242708761	8.539742529	8.189574542	8.061976877	7.708635139	7.961462561	8.274200928	8.3152408	8.141046559	7.997968808	8.837335468	8.025889585	9.145258892	8.250599833	8.189236447	8.005572801	8.283833681	8.258058252	8.098620318	8.158709324	8.653458426	8.518289782	7.92709148
Y_RNA	na	5.08120878	5.14771153	5.006840243	4.952920768	4.798842985	4.722687544	5.112155755	5.302718141	5.359116573	5.206476268	5.25686702	4.486801244	5.074385183	5.456734307	5.434268009	4.923408455	4.947069242	5.473529339	5.001332568	5.286184831	4.949408765	4.748817488	5.204577973	4.895261733	5.297812729	5.096006222	5.543176707	5.147011272	4.931550203	5.266804973
RP5-1057J7.7	na	5.08120878	4.892502165	5.139234959	5.283450891	5.520149743	5.230039493	5.397720247	5.621851719	5.558130052	5.503043891	5.645932041	5.40852742	4.800271669	5.207791309	5.385756581	5.79966735	5.320239615	5.198697393	4.910450716	5.238845935	5.522141898	5.422247793	5.204577973	4.967480523	5.332152773	5.563918759	5.743986179	5.575069817	5.254334235	5.508109208
TCEA3	na	7.64822346	8.023610233	8.498444526	8.533801995	9.38985095	8.45991868	8.331196616	8.969998486	8.63289058	8.240075191	9.396486688	8.456992356	8.89919322	8.291757149	8.754726514	8.183175839	9.13420072	9.471194416	8.432822705	9.802634389	9.290742736	10.03430382	8.869803145	8.95995169	9.183177915	8.968330753	8.937643893	9.14965901	10.16498825	8.930029958
RP4-654C18.1	na	4.117750744	4.720709808	4.485494768	4.117750744	4.877516106	4.117750744	4.117750744	4.742127266	4.117750744	4.671713438	4.117750744	4.117750744	4.602594299	4.117750744	4.494616193	4.691087842	4.600916489	4.117750744	4.117750744	4.117750744	4.117750744	4.565746261	4.452493873	4.613028788	4.852728535	4.117750744	4.117750744	4.885058239	4.591717718	4.457505642
ASAP3	na	8.685152225	9.062471583	8.902877346	9.285202501	10.02038566	9.139128942	8.997635046	9.690340836	9.61991698	9.001828602	9.746928425	9.043290265	9.876386788	9.14954524	9.614210173	9.120134092	9.924720029	9.985629656	9.449929731	10.47191405	10.01916668	10.61205697	9.234134211	9.903892966	10.04721503	9.550488606	9.836367175	9.881998712	10.79507053	9.644641683
E2F2	na	14.08225228	14.07770638	14.36012902	14.15889101	13.76815934	14.04597514	14.11378761	14.21684719	13.98622651	13.93478633	14.00463933	13.83699936	13.89664498	14.31143304	13.99897783	14.4717991	13.96242836	13.65085902	14.36742432	13.90027351	14.19641027	13.58157382	14.2892638	14.07408754	14.10648095	14.31665415	14.5791072	14.26023172	13.97407226	14.02363476
RP1-150O5.3	na	4.805225967	4.720709808	5.139234959	4.437188649	4.601570194	4.91374734	4.669879153	4.117750744	4.668660853	4.117750744	5.110384517	4.486801244	4.46138961	4.784857823	4.117750744	4.117750744	4.79793099	4.424037872	4.117750744	4.463514906	4.602303996	5.150431657	4.782834748	4.468820673	4.719986143	5.096006222	4.719272426	4.885058239	4.591717718	4.870649687
ID3	na	10.25216529	10.14317531	10.24954085	10.55828221	11.17301221	10.20611415	10.49429188	10.77409964	10.44620333	10.26635346	11.22938964	10.81962453	10.95142191	9.82685834	10.84699018	10.17072585	11.38384553	11.85278467	10.71002478	11.78811673	11.32863185	11.9747062	11.00158304	11.07453636	11.69044736	11.00620166	11.44889028	11.33659851	12.14279793	11.16071253
MDS2	na	5.732135113	5.777912267	5.944450053	5.558490806	5.718266682	5.729115179	5.676220735	5.846960444	6.04506611	6.11346915	6.004949833	5.539719406	5.94223181	5.828102324	5.608778366	6.144519892	5.011538984	5.640570377	5.650114697	6.026031467	5.915772268	5.519472678	5.823363915	5.348971685	5.297812729	6.064888377	5.648026667	5.967762075	5.688304309	5.872740007
RP11-223J15.2	na	4.680817354	4.611246193	4.117750744	4.117750744	4.798842985	4.117750744	4.117750744	4.117750744	4.117750744	4.117750744	4.117750744	4.117750744	4.117750744	4.117750744	4.649225222	4.117750744	4.117750744	4.424037872	4.117750744	4.117750744	4.117750744	4.117750744	4.452493873	4.117750744	4.117750744	4.117750744	4.117750744	4.117750744	4.117750744	4.117750744
RPL11	na	15.05442411	15.23527341	15.25661778	14.92828569	14.70610198	15.04611365	14.87803192	15.16312041	15.04450337	15.04832086	15.18300427	15.08650793	15.02752641	15.15949753	14.93955092	15.01639731	15.00843604	15.01640753	15.28797144	15.07441399	15.22129491	14.94319911	15.23515815	15.16376881	15.09155432	15.18422753	15.22171878	15.16767317	15.14157038	14.99943244
RP5-886K2.1	na	7.505435676	7.554480644	7.361474066	7.414008837	7.374487086	7.362181868	7.577499666	7.187587349	7.322879945	7.255593821	7.579561475	7.549316598	7.164498516	7.342357479	7.313932911	7.75011095	7.318365862	6.956397646	6.96601322	7.126972723	7.395293939	7.090569114	7.417573202	6.894444814	7.295649015	7.442659156	7.492031086	7.091889125	7.190799824	7.216938038
TCEB3	na	11.37825206	11.35883532	11.37664686	11.51036385	11.44188515	11.34858172	11.31540234	11.45750714	11.4531331	11.31423189	11.47805463	11.36634854	11.40016503	11.30621508	11.44128122	11.29738738	11.29353114	11.40353778	11.59464454	11.29776798	11.23174267	11.56710442	11.46825527	11.41849984	11.37786652	11.39056505	11.494516	11.40551423	11.51630946	11.56202145
TCEB3-AS1	na	8.962272995	8.970971713	9.030530837	9.133075304	8.875394104	9.150979228	8.855036559	9.032822653	9.223878822	8.949794864	8.932420954	8.969515335	9.030733244	8.866436398	9.115877812	8.988092559	8.834901197	8.771342012	8.959022447	8.977416804	9.05079734	9.201053487	9.231881466	9.132038099	9.036845449	9.002094983	9.160079206	9.008764677	9.202422667	9.169620404
PITHD1	na	12.63281474	12.50811433	12.76620124	12.64841606	12.55745981	12.71730377	12.58743794	12.95894486	12.57880914	12.56164311	12.37840696	12.15271009	12.54195912	12.91428195	12.71621141	12.74729411	12.37795509	12.2598326	12.86952991	12.41079839	12.89313111	12.2470368	12.81919677	12.63794689	12.8448293	12.84028428	13.14438135	12.70156435	12.43673382	12.6713714
LYPLA2	na	11.50796424	11.39004642	11.69012772	11.29957372	11.2070888	11.42817187	11.26599334	11.3746907	11.43633372	11.5461051	11.40262056	11.27220635	11.25990371	11.59454435	11.14294819	11.46909545	11.27018407	11.1348783	11.46006455	11.31034597	11.60162063	11.20612472	11.72667891	11.40701899	11.52186145	11.58780794	11.53030401	11.38712524	11.17013942	11.19504787
GALE	na	9.896373647	9.729118281	9.693907198	9.674488736	9.507877171	9.709689154	9.395446841	9.734377326	9.844362985	9.75416869	9.611542461	9.761894734	9.882452119	9.574886557	9.668047559	9.660771619	9.746317277	9.557984574	9.680126036	9.668680277	9.762574059	9.847357585	9.852387251	9.845128112	9.614759912	9.679121434	9.48607622	9.593514055	9.586568611	9.745671539
HMGCL	na	10.21850295	10.66554796	10.43000171	10.42918873	10.17229625	10.39304644	10.35472342	10.47504997	10.6744919	10.48125675	10.53329937	10.41248624	10.58198162	10.62137586	10.39087406	10.50178597	10.33142489	10.45077526	10.60315975	10.49814131	10.41148091	10.28811208	10.58822237	10.44509594	10.47200387	10.48782721	10.57911931	10.40330098	10.5174278	10.53574265
FUCA1	na	11.90450953	11.52922081	11.30473091	12.03116739	12.12860784	12.25394991	11.82009612	12.02744813	11.91706075	11.91896467	11.16370937	11.76613389	12.30943493	11.75338164	11.97720823	11.60268315	11.7915518	12.21787004	12.30982857	11.81725094	11.52578155	11.94135624	11.64105804	12.08575612	11.73139622	12.13181331	11.53129938	11.9373363	11.53113253	12.11906489
CNR2	na	8.311346966	8.358230687	8.207910799	8.101301337	8.045313239	8.033428992	8.380449907	7.824026366	8.153703461	8.172337515	7.957869599	8.228132173	7.961462561	8.347374406	7.799615042	8.442024879	7.911849295	7.887978533	8.070024194	7.461836241	7.994065833	7.928261395	7.77010697	7.863053147	7.457227633	7.800369413	7.532722707	7.815538077	7.36845818	8.443871532
RP11-4M23.2	na	6.70236045	6.506065818	6.858591293	6.409664827	6.724901336	6.546015744	6.335409252	6.346697111	6.439070925	6.800674535	6.878218932	6.647445158	6.520517237	6.667623972	6.526920797	6.619564268	6.30493377	6.238378266	6.522063369	6.466386363	6.642510781	6.254300385	6.186471696	6.687650605	6.233048232	6.378959807	6.156274023	6.435354091	6.695706445	6.759627928
RP11-4M23.3	na	4.117750744	4.117750744	4.117750744	4.117750744	4.460660399	4.117750744	4.437814377	4.117750744	4.437102478	4.570977136	4.117750744	4.117750744	4.46138961	4.453525513	4.117750744	4.117750744	4.117750744	4.117750744	4.117750744	4.463514906	4.117750744	4.435165111	4.117750744	4.722877485	4.117750744	4.117750744	4.117750744	4.434073879	4.117750744	4.457505642
MIR378F	na	4.117750744	4.117750744	4.117750744	4.117750744	4.117750744	4.117750744	4.117750744	4.117750744	4.117750744	4.117750744	4.117750744	4.117750744	4.117750744	4.117750744	4.117750744	4.117750744	4.117750744	4.117750744	4.117750744	4.117750744	4.117750744	4.117750744	4.117750744	4.117750744	4.117750744	4.117750744	4.117750744	4.117750744	4.117750744	4.117750744
RP11-4M23.4	na	4.117750744	5.091000411	5.198522022	4.826351401	4.117750744	4.722687544	4.827717683	4.994123256	5.00863662	4.896504915	4.698294709	4.63826341	4.117750744	4.696749665	4.117750744	5.098361257	4.460194942	4.424037872	4.910450716	4.713817528	4.709834259	4.665345043	4.782834748	4.814823778	4.640236862	4.765065453	4.890672154	5.000410009	5.108151434	4.117750744
PNRC2	na	12.79382806	12.76543238	12.56218853	12.79492554	12.39221838	12.79606806	12.80351399	12.87167796	12.77493606	12.71630096	12.72382162	12.62918565	12.62747739	12.90329422	12.94006003	12.67834579	12.780672	12.93306633	12.95403713	12.72982714	12.8208664	12.61582511	12.80279889	12.72527878	12.66509219	12.78565934	12.8722417	12.79383037	12.76373898	12.89083286
SRSF10	na	13.16313112	13.1114367	12.97773062	13.22628537	13.04694766	13.12611786	13.0628679	12.96819106	12.9035324	13.04077827	12.79957864	12.95846552	12.8148954	13.19960376	13.1366617	12.93120782	13.00403554	12.87043751	12.92342325	12.99907002	12.83635295	12.56530316	12.86421606	12.78837018	12.9816877	13.02898399	13.04020265	13.115951	12.76726461	12.88217112
RP11-4M23.7	na	4.517154065	4.117750744	4.117750744	4.437188649	4.601570194	4.117750744	4.437814377	4.117750744	4.117750744	4.117750744	4.117750744	4.117750744	4.117750744	4.117750744	4.117750744	4.117750744	4.460194942	4.117750744	4.517822267	4.463514906	4.117750744	4.117750744	4.117750744	4.117750744	4.420503672	4.117750744	4.466709179	4.117750744	4.117750744	4.597139305
RP11-293P20.2	na	4.680817354	4.117750744	4.485494768	4.117750744	4.460660399	4.117750744	4.437814377	4.117750744	4.437102478	4.117750744	4.529632383	4.117750744	4.117750744	4.453525513	4.117750744	4.524486013	4.708146524	4.919284457	4.117750744	4.605578899	4.117750744	4.435165111	4.117750744	4.117750744	4.420503672	4.493557465	4.466709179	4.819548448	4.785094188	4.457505642
MYOM3	na	5.647756158	5.14771153	5.854640465	5.617430801	6.14711879	5.494080073	5.965829351	5.800537991	5.587984818	5.708110929	5.69165803	6.006774361	5.967208087	5.340055373	5.525036586	5.425931172	6.621859819	7.139267156	5.650114697	6.203937545	6.383686815	6.034798005	5.769352842	5.656541234	6.609182566	5.950314747	6.156274023	6.196680463	6.89679267	5.543412292
RP11-293P20.4	na	5.155342945	4.720709808	4.636430492	5.283450891	4.708941685	4.91374734	5.01056948	4.939049177	5.110018599	4.896504915	4.826429371	4.753551516	4.879102783	4.117750744	4.766869136	4.524486013	4.876503233	4.86115572	4.806361999	5.080119393	4.799866688	4.435165111	4.859734671	4.117750744	5.060057636	5.096006222	4.890672154	4.564212174	5.053465959	4.703551705
IL22RA1	na	4.680817354	4.117750744	4.117750744	4.892468065	4.117750744	4.54706049	4.569470417	4.814494781	4.892263125	4.117750744	4.698294709	4.63826341	5.130201866	4.591548383	4.494616193	4.117750744	4.600916489	4.117750744	4.117750744	4.605578899	4.602303996	5.104200176	4.117750744	4.967480523	4.719986143	4.117750744	4.610064207	4.564212174	5.340471531	4.117750744
IFNLR1	na	7.578624771	7.794918179	8.229951295	8.329955839	8.546448638	7.821451344	8.398952205	8.15735759	8.122973585	8.119345539	7.827487171	8.142937144	8.544417116	7.992013116	7.875193638	7.998815906	7.992386208	7.930620879	8.234095244	8.016814717	7.982782649	8.234550851	8.092861741	8.349469335	7.229938689	8.047640671	7.564455311	7.929618238	7.465213863	8.415470168
RP11-10N16.2	na	4.517154065	4.720709808	4.485494768	4.437188649	4.708941685	4.54706049	4.827717683	4.431760926	4.568469714	4.570977136	4.529632383	4.117750744	4.602594299	4.994576085	4.117750744	4.524486013	4.708146524	4.973106314	4.806361999	4.117750744	4.461182898	4.748817488	4.117750744	4.613028788	4.789874855	4.117750744	4.117750744	4.944962302	4.785094188	4.457505642
AL590683.1	na	4.117750744	4.467551015	4.117750744	4.117750744	4.117750744	4.117750744	4.117750744	4.117750744	4.437102478	4.117750744	4.117750744	4.63826341	4.602594299	4.453525513	4.117750744	4.117750744	4.117750744	4.117750744	4.117750744	4.117750744	4.117750744	4.117750744	4.117750744	4.117750744	4.420503672	4.493557465	4.117750744	4.434073879	4.117750744	4.117750744
AL590683.2	na	4.117750744	4.117750744	4.117750744	4.117750744	4.117750744	4.117750744	4.117750744	4.117750744	4.117750744	4.117750744	4.117750744	4.117750744	4.117750744	4.117750744	4.117750744	4.117750744	4.117750744	4.117750744	4.117750744	4.117750744	4.117750744	4.117750744	4.117750744	4.117750744	4.117750744	4.117750744	4.117750744	4.117750744	4.117750744	4.117750744
RP11-10N16.3	na	4.117750744	4.117750744	4.117750744	4.568590844	4.117750744	4.54706049	4.569470417	4.117750744	4.568469714	4.570977136	4.117750744	4.753551516	4.117750744	4.117750744	4.117750744	4.691087842	5.071160497	4.726940155	4.806361999	4.117750744	4.117750744	4.117750744	4.117750744	4.468820673	4.420503672	4.117750744	4.610064207	4.117750744	4.696955697	4.597139305
GRHL3	na	4.680817354	5.836381866	6.478679278	6.26591085	6.229765076	5.337372888	5.591016892	5.823974643	5.156501101	6.258583538	6.072168409	6.301479265	5.94223181	5.492888593	4.951206961	6.66099661	5.985928736	4.919284457	5.922566494	6.11809115	5.779635061	5.743184546	5.376780521	5.72169007	5.571946583	6.11847991	6.320898524	6.722563004	5.801891025	5.996762077
STPG1	na	9.317826094	9.539239667	9.458249696	9.535130577	9.073327219	9.450072806	9.437138747	9.571629938	9.452281545	9.424745091	9.611542461	9.488847174	9.672712452	9.488305474	9.50484071	9.630738102	9.448357623	9.659601974	9.639368354	9.67753754	9.26777474	9.555289262	9.562786738	9.707453134	9.540850094	9.238531809	9.418783487	9.641247961	9.534159325	9.711110805
NIPAL3	na	11.41550786	11.64509607	11.55309189	11.5238259	11.33697371	11.6121468	11.63866833	11.61581631	11.54631373	11.65174059	11.51715011	11.60512569	11.86761043	11.64988058	11.54444004	11.64334556	11.1728231	11.46254977	11.78189652	11.35903886	11.27151338	11.47474126	11.66711546	11.42176337	11.32576804	11.39628343	11.45677012	11.47213858	11.39999787	11.63316458
AL031431.1	na	6.404769272	6.555820313	6.673618195	6.439591967	6.654032439	6.546015744	6.838609435	6.519016541	6.605783563	6.655810569	6.226114999	6.485621411	6.743082325	6.582137373	6.526920797	6.815183483	6.186681773	6.47017839	6.667088891	6.11809115	6.383686815	6.470853798	6.500466419	6.513208631	6.06736306	6.59639833	6.281654624	6.63761541	6.507226965	6.649567449
RCAN3	na	10.20219283	10.41439231	9.961864553	9.876944903	10.19915581	10.18707061	10.18218403	9.790626637	9.860365132	10.30233179	10.27415979	10.15355105	10.36635144	10.2693471	10.09958064	9.735580166	9.912999048	9.846046426	10.07291607	9.608816216	10.09023961	9.991884469	10.05574039	9.919372629	9.62741828	10.00282103	9.562107661	10.16923346	10.08309615	10.3025664
RP4-594I10.3	na	7.494664602	7.885810939	7.341205513	7.442931106	7.553263281	7.641654595	7.564370696	7.299091259	7.234493016	7.879942806	7.601066369	7.369802592	7.803367295	7.713806595	7.918690832	7.222875951	7.463463486	7.155496223	7.326308366	7.285699728	7.386706146	7.705846461	7.653024195	7.489817787	7.080204361	7.169805053	6.719018373	7.482521608	7.591865452	7.886169233
NCMAP	na	6.77663273	6.603803033	5.944450053	6.142001018	6.269188512	6.508344998	6.72320168	6.913736701	6.46833588	6.563593301	6.842027227	6.523299402	6.687203825	6.72176805	6.149401973	6.740260584	7.196363788	7.322627888	6.586130746	7.168369904	8.038328566	6.885529815	7.182961427	6.855498791	6.632402414	7.157707926	6.943827311	7.144916516	7.317474527	6.575964174
RP11-496D1.2	na	4.117750744	4.611246193	4.636430492	4.117750744	4.117750744	4.117750744	4.437814377	4.117750744	4.568469714	4.117750744	4.117750744	4.117750744	4.117750744	4.117750744	4.117750744	4.117750744	4.117750744	4.424037872	4.117750744	4.117750744	4.117750744	4.117750744	4.590099088	4.117750744	4.117750744	4.117750744	4.117750744	4.564212174	4.117750744	4.117750744
Y_RNA	na	4.117750744	4.117750744	4.117750744	4.117750744	4.117750744	4.117750744	4.117750744	4.117750744	4.117750744	4.117750744	4.117750744	4.117750744	4.117750744	4.117750744	4.117750744	4.117750744	4.117750744	4.117750744	4.117750744	4.117750744	4.461182898	4.117750744	4.117750744	4.117750744	4.117750744	4.117750744	4.117750744	4.117750744	4.117750744	4.117750744
SRRM1	na	12.63585336	12.73254605	12.57350695	12.68144971	12.63012564	12.60397764	12.60602176	12.64644687	12.52859688	12.61327043	12.56057707	12.66159374	12.36921757	12.68908162	12.76196666	12.65398906	12.71344499	12.87798371	12.57802312	12.81754573	12.62258025	12.77903202	12.54396217	12.5942652	12.57361957	12.6934571	12.66928945	12.64323259	12.58127321	12.54466918
CLIC4	na	12.19229053	12.3857147	12.00197145	12.35982695	12.86910895	12.46348699	12.64190541	12.74500441	12.25171137	12.2578464	12.89441109	12.43126571	13.00195672	12.64699227	13.01651823	12.181429	13.06503146	13.40101646	12.54888175	13.095535	12.61168513	13.00448776	12.49365095	12.61935404	12.74773302	12.33964963	12.74245416	12.72174896	13.29810122	12.7852712
RNU6-1208P	na	4.517154065	4.467551015	4.636430492	4.117750744	4.117750744	4.117750744	4.437814377	4.117750744	4.568469714	4.570977136	4.933407681	4.486801244	4.117750744	4.117750744	4.117750744	4.117750744	4.600916489	4.726940155	4.117750744	4.117750744	4.117750744	4.117750744	4.117750744	4.613028788	4.420503672	4.117750744	4.466709179	4.434073879	4.696955697	4.597139305
RUNX3	na	12.1307254	11.84415552	11.98995388	11.6225407	11.65922907	11.64181698	11.74887245	11.22745325	11.50281308	12.00848897	11.47083111	11.53355156	11.33643937	11.39593947	11.34808755	12.00105215	11.8484097	11.49314142	11.82527743	11.16933186	11.2453176	11.80034955	12.04012432	11.86538894	11.52487022	12.18747084	11.79061132	11.99533879	11.55444644	11.83763924
MIR6731	na	5.155342945	4.117750744	4.751324263	5.061126066	4.798842985	4.91374734	5.591016892	4.560960353	4.826163236	5.065986914	5.186579967	5.009918742	5.014574822	4.453525513	4.766869136	5.531827968	4.876503233	4.550100389	4.681753505	4.883726165	5.014049594	5.055329119	4.590099088	4.613028788	4.910229369	5.025825748	4.962487151	4.819548448	4.591717718	4.117750744
RP11-84D1.1	na	5.690719641	5.201001536	5.53502997	5.110277314	5.229983147	5.06419892	5.285626247	5.33944111	5.321866089	5.115372812	5.548502908	4.849981219	5.279335887	4.453525513	5.385756581	5.098361257	5.179101839	5.411541849	5.082773101	4.883726165	5.014049594	5.276412079	5.523823259	5.094420931	5.332152773	6.064888377	4.890672154	5.147011272	4.931550203	5.3112605
RP11-84D1.2	na	4.117750744	4.611246193	4.117750744	4.568590844	4.708941685	4.722687544	4.117750744	4.431760926	4.437102478	4.117750744	4.529632383	4.117750744	4.46138961	4.117750744	4.117750744	4.117750744	4.460194942	4.726940155	4.117750744	5.374468576	4.461182898	4.117750744	4.452493873	4.613028788	4.117750744	4.117750744	4.117750744	4.117750744	4.591717718	4.792660735
MIR4425	na	4.117750744	4.117750744	4.117750744	4.117750744	4.117750744	4.117750744	4.437814377	4.117750744	4.117750744	4.117750744	4.117750744	4.117750744	4.117750744	4.117750744	4.117750744	4.117750744	4.117750744	4.117750744	4.117750744	4.117750744	4.117750744	4.117750744	4.117750744	4.117750744	4.117750744	4.117750744	4.117750744	4.117750744	4.117750744	4.117750744
RP4-799D16.1	na	5.732135113	6.363553341	5.854640465	6.025309039	5.364650422	6.495549474	6.302866948	6.074810346	6.103818956	6.013599541	5.186579967	6.006774361	6.192898213	5.801344589	6.041969089	6.114015729	6.033382238	6.3879487	6.054505816	5.900503878	5.689754832	6.382354735	6.469038673	5.587429393	6.293788885	5.755431436	6.134137521	6.143203794	5.380875666	5.791749692
RP4-781L3.1	na	4.117750744	4.117750744	4.636430492	4.117750744	4.117750744	4.117750744	4.437814377	4.117750744	4.117750744	4.438886292	4.826429371	4.486801244	4.46138961	4.117750744	4.117750744	4.117750744	4.460194942	4.646291698	4.117750744	4.117750744	4.602303996	4.117750744	4.452493873	4.117750744	4.117750744	4.493557465	4.117750744	4.117750744	4.117750744	4.117750744
RP4-706G24.1	na	4.517154065	4.117750744	4.931451083	4.437188649	4.460660399	4.117750744	4.569470417	4.117750744	4.117750744	4.570977136	4.117750744	4.117750744	4.117750744	4.591548383	4.649225222	4.117750744	4.708146524	4.117750744	4.117750744	4.117750744	4.117750744	4.117750744	4.117750744	4.613028788	4.117750744	4.117750744	4.117750744	4.117750744	4.117750744	4.117750744
SYF2	na	11.40057788	11.5049873	11.36242334	11.38134664	11.39091246	11.48968114	11.41622613	11.47393368	11.36943952	11.47608993	11.46357124	11.47570482	11.35400096	11.38527918	11.50239932	11.31322544	11.54008098	11.53460276	11.69159963	11.53107583	11.48755467	11.64557307	11.55769192	11.47614274	11.57906769	11.49788373	11.58884273	11.49200208	11.52188598	11.4973599
RSRP1	na	13.93251093	13.71363956	13.44800683	13.70660967	13.62167298	13.7151661	14.14261215	13.93936451	13.95862837	13.76041973	13.19368513	13.69908317	13.48581519	14.19345519	13.70646109	13.67896521	13.94680089	14.17340523	13.34345559	13.93354434	13.87045246	14.10579311	14.10015102	13.40352633	13.83651619	13.5339807	13.40793178	13.7546269	13.22904274	13.85739034
RP3-465N24.6	na	6.226643056	5.807506241	5.306784557	5.726808092	5.276984649	5.983063291	5.466123847	5.621851719	5.527440497	5.162085994	5.778012905	5.762881056	5.324225197	5.9049754	5.861215803	5.368668993	5.55390036	5.560224659	5.349217701	6.026031467	5.750437285	5.387722363	5.849478454	5.47490071	5.458873164	5.430785985	5.614159866	5.659502877	5.59509566	5.577609065
RP3-465N24.5	na	6.847089892	6.924439442	6.552865546	6.439591967	6.624618234	6.582661103	6.995411573	6.903610706	6.3939303	6.357679118	6.337297634	6.894800247	6.366853244	6.896017003	5.334816859	6.231907493	6.186681773	6.788390345	6.054505816	6.848876728	6.191823161	6.753097653	6.675029764	5.43460335	6.447646684	5.096006222	5.145321043	6.420719433	6.152463466	6.065623421
RHD	na	12.86366193	12.59175071	11.7951508	11.89923399	12.22203266	11.8582732	12.70721948	12.79329528	11.81541727	11.6959823	11.82537472	12.43929922	11.6788851	12.91428195	9.651037399	12.11431277	11.51268378	12.14242951	11.81992562	12.42322172	11.71794692	11.91983922	12.82630099	9.551256628	11.8730073	9.695711672	9.672739601	11.79421917	11.55806958	11.89848794
SDHDP6	na	5.08120878	4.812338336	4.636430492	4.752793161	4.708941685	4.722687544	5.062917974	4.994123256	4.892263125	5.013479175	5.110384517	4.934282561	4.710187369	5.207791309	4.494616193	4.817687488	4.600916489	5.198697393	4.806361999	5.019973521	4.949408765	4.565746261	4.782834748	4.613028788	4.719986143	4.493557465	4.117750744	4.944962302	4.862244704	5.00470209
RP11-335G20.7	na	7.083314273	7.312666282	6.814632063	6.940823638	6.818326495	6.630025337	7.090901079	7.001688251	6.940235586	6.777570227	6.135987667	6.90887756	6.848436173	7.986624782	6.724348425	6.681248662	6.68002536	7.097851266	6.62721378	7.029086974	6.657149493	7.152718196	7.274475224	6.611132988	6.825296344	6.312922826	6.320898524	6.79139431	6.491576145	6.732933017
TMEM50A	na	12.37904944	12.4022099	12.1704555	12.26331217	12.21277809	12.33963995	12.47256982	12.35757696	12.28567335	12.15366972	12.34521578	12.42198656	12.36381013	12.35318919	12.27817766	12.1237734	12.39068433	12.56371577	12.52802832	12.47390637	12.29442126	12.1963213	12.4334637	12.33976238	12.47595213	12.23540052	12.17637505	12.3848136	12.45530971	12.32265752
RHCE	na	12.06776611	12.48558677	12.47204351	12.47150101	11.92247872	12.20107308	12.34180932	12.61394066	12.3660703	12.22334194	12.41122906	11.98600592	11.80674003	12.85958746	12.15506825	12.62350908	12.21365307	11.85339728	12.50353469	12.14768601	12.26835382	11.37284778	12.55548323	12.36399796	12.38698378	12.57772674	12.66021861	12.23512673	12.1896795	12.35844238
RP3-469D22.1	na	5.155342945	4.720709808	4.485494768	4.826351401	4.708941685	4.54706049	4.893956136	4.659517629	4.752623877	4.896504915	4.529632383	4.934282561	4.800271669	4.591548383	4.117750744	4.691087842	4.460194942	4.646291698	4.681753505	4.804434894	4.878653021	4.748817488	4.694986252	4.117750744	4.640236862	4.765065453	4.117750744	4.746673164	4.591717718	4.703551705
TMEM57	na	12.08298632	11.97672227	11.81753655	11.93745798	12.31257109	12.22507277	12.2354503	11.94646016	12.06128444	11.65019055	11.87601531	11.843059	11.99304806	12.3290239	12.02830436	12.02095913	11.94578621	11.92857633	12.02686069	12.07650826	12.14342716	12.14321964	12.49459007	11.76917215	12.25641024	12.07629868	12.12422441	12.25108677	12.03772782	12.10772674
LDLRAP1	na	11.14307084	11.27831477	11.5189298	11.47007665	11.24624361	11.28104995	11.15366148	11.40970413	11.45005314	11.54735474	11.32622888	11.23713507	11.63780629	11.43682698	11.04871901	11.15260473	11.09393518	10.98079337	11.29243187	11.28565854	11.22401299	11.3682501	11.38206921	11.20338391	11.2577691	11.40008313	11.15290552	11.05172053	11.31100387	11.22625672
RP11-70P17.1	na	6.020002084	5.299175992	5.306784557	5.283450891	6.012148408	5.230039493	5.780790921	5.727303903	5.28315127	5.595579647	5.186579967	5.40852742	5.836886213	5.527860149	5.648398232	5.673588368	5.80373234	5.666124564	5.289353791	5.667777799	5.129613879	5.276412079	5.769352842	6.02738346	5.332152773	5.382387501	5.712878142	5.659502877	5.658078471	5.47160836
MAN1C1	na	10.6292373	11.05727191	10.72214454	11.31078069	11.38773239	11.08413383	10.88705055	11.12342964	11.06226537	11.00544429	11.24894676	11.17220306	11.42478355	10.67987637	11.36968469	11.03432222	11.28673688	11.55093483	11.17073604	11.29661907	10.91541397	11.38927913	10.89037507	11.24143608	11.13957335	11.06642216	10.870171	11.05626966	11.1262714	11.06037603
RP1-187B23.1	na	6.199088818	5.651422736	6.156314902	5.395360061	6.20959482	5.494080073	5.676220735	5.649142747	5.726412436	5.810641962	5.69165803	5.920940872	5.916737666	5.87989011	5.567703089	6.174313302	5.588310454	5.739537878	5.405696137	5.136245167	5.941255775	5.908822659	5.712743361	5.51372324	5.488275667	6.11847991	5.198497973	6.048770081	5.954236498	5.508109208
SEPN1	na	12.69123553	12.78296392	12.72643497	12.91376817	12.93267608	12.66114965	12.70332724	12.66820589	12.80262395	12.82848264	12.94141794	12.94369057	13.19990021	12.43889446	12.81254092	12.76956357	13.10146113	13.31590302	12.94177088	13.2581088	12.79441259	13.19916698	12.76846288	12.98612772	13.08912919	12.82529082	12.95096819	12.98712773	13.28586301	12.80314964
RP1-317E23.6	na	10.32778348	10.51995616	10.32164544	10.60653284	10.65656761	10.35089025	10.38281165	10.36642861	10.5160391	10.41067987	10.40272481	10.65664602	10.8552696	10.21876951	10.45718634	10.50730456	10.64830319	10.93406363	10.54335944	10.82500311	10.42191499	10.90336766	10.30846422	10.53926067	10.64998502	10.5346736	10.52916784	10.56846315	10.81261926	10.44454134
RP1-317E23.3	na	9.982945153	10.10739853	9.997524936	10.02869667	10.02175425	9.968047858	9.907121808	9.984233621	10.07440876	10.09118126	10.22347585	10.21169532	10.27825352	9.887128375	10.15340785	9.914486788	10.29464076	10.58668174	10.12766831	10.37508183	10.187629	10.14490551	10.00653974	10.31890104	10.36608824	10.05035137	10.35569967	10.21165898	10.35403344	10.19950434
MTFR1L	na	11.40129234	11.51563959	11.42267325	11.55857744	11.4129788	11.4892926	11.29041524	11.47435242	11.50662983	11.54401996	11.15291735	11.53299555	11.56002501	11.52317507	11.37551913	11.55352588	11.3907266	11.50683511	11.38159093	11.41357983	11.47758753	11.57948843	11.49899978	11.51536837	11.55535356	11.51082736	11.4698083	11.49158229	11.47570084	11.32148917
AUNIP	na	9.975286328	10.32145706	10.23331811	10.03223426	9.58398467	10.0598955	10.02470378	9.99828215	10.2617519	9.820468461	10.21312174	10.27425586	10.27940299	9.953254298	10.05016703	10.08474133	9.927635446	10.01221454	10.40864973	10.06808573	10.00951225	9.870957669	10.132577	10.17931022	10.28853484	10.11189709	10.36689583	9.894758364	9.909567106	10.17073006
RP1-317E23.7	na	8.547075025	8.614311687	8.640797308	8.642907308	8.659972364	8.647482113	8.498375823	8.710030377	8.642190749	8.76996049	8.354380062	8.827822272	8.710700886	8.494801023	8.320642989	8.757157206	8.381763781	8.657893617	8.722164259	8.6820418	8.660497126	8.824666225	8.61687146	8.646462914	8.753231848	8.660999275	8.65990973	8.706604346	8.879051624	8.649398484
RP1-125I3.2	na	7.999062796	8.000579817	7.992605943	8.073997068	8.149524147	8.140657556	8.060476479	8.132007322	8.461316138	8.193851585	7.344388785	8.03982698	8.223687317	8.164092581	8.173113106	8.190078464	8.110434336	8.134725674	7.980349275	7.786102683	8.049183438	8.347572383	8.270638385	8.158586992	7.728534747	7.974437511	8.148328103	8.016620337	8.126343736	8.06435862
PAQR7	na	9.842662526	9.743004392	9.816965636	9.723459724	9.777905985	9.899500762	9.794511965	9.905663046	10.0891941	9.883852732	9.485248102	9.823231787	9.889998074	9.917049392	10.09958064	9.906154058	9.881770285	9.893297053	9.870308094	9.629048432	9.736053759	10.17365335	10.08097653	9.888245296	9.761059569	9.837010728	9.890135426	9.788004521	9.789832457	9.745671539
Y_RNA	na	4.117750744	4.117750744	4.117750744	4.568590844	4.117750744	4.117750744	4.117750744	4.117750744	4.117750744	4.117750744	4.529632383	4.117750744	4.46138961	4.117750744	4.117750744	4.117750744	4.460194942	4.117750744	4.117750744	4.117750744	4.602303996	4.117750744	4.117750744	4.117750744	4.117750744	4.117750744	4.117750744	4.434073879	4.117750744	4.117750744
STMN1	na	13.59398906	13.78067459	13.71995531	13.54095027	13.07159786	13.6643584	13.54567208	13.50227028	13.53602718	13.52224389	13.49188749	13.50890272	13.38865138	13.68663576	13.38983048	13.36244967	13.35117219	13.16874563	13.84434211	13.31708752	13.60288029	13.0154083	13.57427139	13.5301279	13.63554651	13.53901515	13.60763879	13.53908977	13.17786189	13.39351555
SNRPFP2	na	4.999892022	5.14771153	5.139234959	5.061126066	4.117750744	5.1086951	5.15873037	4.742127266	4.752623877	4.896504915	4.826429371	5.202210734	4.710187369	4.696749665	4.117750744	4.923408455	5.011538984	5.023395242	5.349217701	4.954929325	4.709834259	4.565746261	4.859734671	4.613028788	4.789874855	5.025825748	5.028082783	5.272613764	4.696955697	4.117750744
RP1-125I3.4	na	5.08120878	4.117750744	4.751324263	4.668808324	4.877516106	4.967217465	4.669879153	4.117750744	4.568469714	4.896504915	4.698294709	4.849981219	4.949898212	4.591548383	5.163664686	4.524486013	5.179101839	4.726940155	4.681753505	4.883726165	4.461182898	5.104200176	4.452493873	4.895261733	4.963475816	4.765065453	4.890672154	4.434073879	4.453646052	4.597139305
MIR3917	na	9.420136423	9.84148126	9.568006899	9.484365596	8.694759505	9.54440401	9.358185682	9.433663259	9.246390066	9.291794713	9.619406974	9.470370328	9.343872954	9.402246957	9.569643766	9.509437392	9.095810197	9.458357837	9.696579291	9.373963354	9.599282264	8.918342722	9.393775761	9.582713156	9.300274212	9.436645298	9.359453562	9.220332387	9.268096391	9.321413087
AL033528.1	na	4.117750744	4.117750744	4.117750744	4.117750744	4.117750744	4.117750744	4.117750744	4.117750744	4.117750744	4.117750744	4.117750744	4.117750744	4.117750744	4.117750744	4.117750744	4.117750744	4.117750744	4.117750744	4.117750744	4.117750744	4.117750744	4.117750744	4.117750744	4.117750744	4.117750744	4.117750744	4.117750744	4.117750744	4.117750744	4.117750744
PAFAH2	na	8.914968748	9.361586288	9.256197788	9.018755435	9.559687847	9.107042944	9.380657816	9.250082443	9.370814493	9.317431209	9.099276179	9.233408899	9.498030099	9.251533418	8.992935824	9.015487563	9.111289452	9.271008496	9.158960705	9.116872693	9.381260406	9.396280048	9.107143084	9.309438676	9.146499556	8.985311873	9.118256832	9.119519069	9.245786925	9.127785787
RNU6-110P	na	4.117750744	4.117750744	4.117750744	4.117750744	4.948171518	4.117750744	4.437814377	4.117750744	4.117750744	4.117750744	4.117750744	4.117750744	4.117750744	4.117750744	4.117750744	4.117750744	4.460194942	4.424037872	4.681753505	4.117750744	4.117750744	4.117750744	4.117750744	4.117750744	4.420503672	4.117750744	4.117750744	4.434073879	4.117750744	4.117750744
SCARNA17	na	4.117750744	4.117750744	4.636430492	4.117750744	4.117750744	4.117750744	4.117750744	4.117750744	4.117750744	4.117750744	4.117750744	4.486801244	4.117750744	4.117750744	4.117750744	4.117750744	4.117750744	4.117750744	4.117750744	4.117750744	4.117750744	4.117750744	4.117750744	4.117750744	4.117750744	4.117750744	4.117750744	4.117750744	4.117750744	4.117750744
SCARNA18	na	4.117750744	4.117750744	4.117750744	4.117750744	4.117750744	4.117750744	4.117750744	4.117750744	4.117750744	4.117750744	4.117750744	4.117750744	4.117750744	4.117750744	4.117750744	4.117750744	4.117750744	4.117750744	4.117750744	4.117750744	4.117750744	4.117750744	4.117750744	4.117750744	4.117750744	4.117750744	4.117750744	4.117750744	4.117750744	4.117750744
EXTL1	na	7.310135713	7.530462054	8.092314495	8.242821686	8.875394104	6.698110174	7.343574012	8.25840514	7.200922727	7.68655487	8.397801002	8.287538894	8.184827069	6.211567962	6.911468986	7.327661162	8.338496713	7.714294495	7.465835696	8.678511721	8.202838578	8.496926001	7.878292874	7.481422828	8.23980375	8.079715172	7.755050017	7.939550921	8.488151835	7.682511561
SLC30A2	na	6.170933181	6.224833036	6.753744551	6.812136491	7.14954346	6.752360933	6.302866948	6.819813848	7.000347687	6.241311472	7.318566811	7.164069652	6.701389276	6.611236052	6.426636418	6.740260584	7.04098673	6.456821279	5.990287257	6.769650744	6.310282544	6.874967238	6.38706763	6.144716262	6.561512318	6.312922826	6.017266027	6.586577898	7.209610544	6.677926304
TRIM63	na	5.155342945	5.091000411	5.915242499	4.668808324	6.14711879	4.54706049	4.75402236	4.742127266	5.463313504	4.756127865	5.496348379	5.828625614	4.117750744	5.854274582	6.340583786	6.174313302	6.247152661	6.13961696	5.51017755	5.455659492	5.557749207	6.167366075	6.018090548	7.107616894	5.649713149	6.934191559	5.505883419	5.659502877	5.717755232	6.271454476
AL391650.1	na	5.155342945	5.344749011	5.404215603	5.110277314	5.180489096	5.191376777	5.062917974	5.302718141	5.110018599	5.436621224	5.322302452	5.40852742	4.949898212	5.107807801	5.334816859	5.173709086	5.179101839	5.115496065	4.681753505	5.18899216	4.949408765	5.19436909	5.452873938	4.967480523	4.910229369	5.277997645	5.028082783	5.311015057	5.053465959	5.220177692
PDIK1L	na	10.35459511	10.40569101	10.38909617	10.46714209	10.22789762	10.46120742	10.33568934	10.35828286	10.21066199	10.23670364	10.33749325	10.38563343	10.27940299	10.49579244	10.37413225	10.53863315	10.3225933	10.20794157	10.39575578	10.1390454	10.14291366	9.874853728	10.4870863	10.39947103	10.29911944	10.45166603	10.61430556	10.46790029	10.41923946	10.40802683
FAM110D	na	6.962344222	6.58799739	7.667872308	7.539743181	7.482834593	6.709133999	6.913998544	7.26812519	6.980598037	6.59058838	8.054232267	7.34950897	8.223687317	6.506520178	7.526654729	7.401433112	7.602428261	8.983470147	7.572439164	9.124670046	8.719298953	8.159635377	7.679887927	7.926020051	9.319475257	7.205482397	7.706196627	7.667772605	8.425909132	7.722981746
ZNF593	na	8.617771349	8.863747089	9.067635117	8.390158143	8.531124732	8.354359695	8.684728984	8.715717997	8.766444761	8.962355555	9.110485892	8.942941649	8.593393026	8.502354589	8.616789696	8.671132695	8.535221133	8.729172249	9.016362023	8.55687054	8.722684114	8.877459775	9.199967365	8.646462914	8.624272482	8.891137527	8.946636078	8.924088989	8.773769723	8.447883384
RP11-96L14.7	na	8.562519831	8.83807461	9.005252451	8.337620746	8.46006884	8.273385588	8.623161334	8.678339787	8.746467212	8.957344426	9.068949787	8.867227745	8.521237097	8.464183035	8.558595611	8.574372089	8.456501648	8.666300752	8.974537735	8.493967212	8.63197072	8.80844281	9.160238993	8.616337984	8.552224661	8.858324773	8.894921011	8.857795783	8.732615015	8.356923531
CNKSR1	na	7.382188496	6.873781889	7.609974164	7.184446481	7.209243912	7.313278649	6.74707326	7.26812519	7.720781552	7.32804828	7.251861317	7.079964012	7.955694921	7.868504425	7.200126351	7.249813174	7.300271332	7.046474765	6.761952835	7.67655798	7.502432392	7.913112311	7.84905518	7.96850097	7.57321747	7.251683804	7.458614431	7.581353849	7.417663902	7.531036545
CATSPER4	na	4.117750744	4.611246193	4.485494768	4.117750744	4.117750744	4.117750744	4.117750744	4.560960353	4.117750744	4.117750744	4.117750744	4.117750744	4.117750744	4.591548383	4.117750744	4.117750744	4.600916489	4.117750744	4.681753505	4.117750744	4.602303996	4.117750744	4.117750744	4.117750744	4.117750744	4.117750744	4.117750744	4.117750744	4.117750744	4.117750744
RP11-231P20.2	na	5.556581744	5.777912267	5.075653371	5.896591729	5.833599841	6.110092559	5.70326001	5.823974643	5.896162894	5.734597496	6.004949833	6.006774361	5.65902431	5.87989011	5.954903429	5.984060572	5.716283004	6.051055178	5.605400506	5.760513453	5.835954809	5.608661279	5.59040621	6.099078837	5.745759451	5.790195373	5.579237463	5.632057377	5.658078471	5.763480172
RP11-231P20.6	na	5.810807496	5.836381866	6.156314902	5.645774958	5.833599841	5.944260712	5.676220735	5.50544964	5.726412436	6.013599541	5.93389647	5.86018711	5.967208087	5.9049754	5.861215803	6.144519892	5.831501149	5.935810331	5.813369887	5.635124016	5.592237401	6.07411069	5.452873938	6.02738346	6.217408892	6.064888377	5.579237463	5.68630209	5.717755232	5.923863283
CEP85	na	12.03223021	12.12155911	12.19369404	12.12026742	11.52286959	12.10315781	12.14405662	12.15516779	12.0140987	12.00727867	11.87546837	11.81543379	11.83632537	12.11528563	12.11183998	12.20369125	11.72316393	11.60686518	11.88287309	11.78811673	11.95729589	11.64405241	12.05706982	12.1082111	11.95141295	12.13903118	12.1301494	12.00684087	11.69969865	11.86558229
RP11-231P20.5	na	5.287485785	5.201001536	5.306784557	5.700426498	5.01272188	5.680952849	5.245213727	5.224805038	5.110018599	5.734597496	5.383658877	5.202210734	4.800271669	5.297953237	5.224244468	5.368668993	5.275483502	5.198697393	5.405696137	5.56682539	5.72049269	5.00337483	5.050349819	5.255295496	5.146508069	5.682636997	5.505883419	5.514980643	4.862244704	5.433804895
SH3BGRL3	na	13.52617453	13.79906136	13.90891883	13.16572115	12.86225179	13.44670178	13.38243923	13.50257823	13.48266266	13.56338259	13.6927531	13.71092949	13.47845355	13.82622654	13.22852895	13.60546284	13.55540029	13.13940872	13.96210043	13.14329036	13.76130961	13.15900594	14.04648894	13.67185676	13.57087907	13.66251917	13.67335835	13.37103444	13.55061087	13.27617657
UBXN11	na	12.85794814	12.7470396	13.05301306	12.34497311	11.98097562	12.58446612	12.50700154	12.47039921	12.60159047	12.71407718	12.59852015	12.59069964	12.34856057	12.91587001	12.38036291	12.74233081	12.5972153	12.11408109	12.81677255	12.3053637	12.8918183	12.1991717	12.94647737	12.70443894	12.5939964	12.71725632	12.58192444	12.54813531	12.33455315	12.461998
CD52	na	10.45436722	10.92576712	11.20151271	9.80017036	10.18089686	10.78054276	9.691950206	10.38347556	10.46289073	10.46811902	10.74213302	10.64434211	10.4204934	11.1074432	10.74551058	10.94158116	10.46081395	9.41583114	11.09388426	10.01177596	11.23943114	10.19562316	10.8774723	10.53524821	10.19244769	10.24604448	10.31581414	10.52235005	9.872206526	10.94759705
AIM1L	na	6.199088818	6.949089568	7.278589921	6.439591967	6.307454508	6.903325889	6.428478004	6.346697111	6.800279153	6.765870576	6.337297634	6.697357106	6.29238393	6.067576465	6.896810147	6.815183483	6.101358688	6.560125344	6.43158592	6.284428247	7.132505114	6.470853798	6.968777916	6.642259052	6.447646684	6.667501805	6.414173894	6.329345049	5.801891025	6.465665838
RP11-569G9.7	na	4.117750744	4.812338336	4.485494768	4.892468065	5.01272188	4.967217465	4.569470417	4.742127266	4.952700665	4.570977136	4.698294709	4.753551516	4.46138961	5.159201328	4.865237554	5.173709086	4.117750744	4.550100389	4.517822267	4.117750744	4.949408765	4.887654672	4.452493873	5.033439982	4.545129679	4.117750744	4.610064207	5.000410009	4.117750744	5.00470209
ZNF683	na	5.08120878	6.045598252	6.227465082	5.359433572	5.321792681	5.604674945	5.755514098	5.776629441	5.558130052	5.565593965	5.645932041	4.934282561	5.324225197	5.207791309	5.281117787	6.953811826	6.186681773	5.614425387	5.405696137	5.18899216	6.038238765	4.665345043	6.244309884	5.151315737	5.994513014	5.755431436	5.579237463	5.100921403	5.59509566	5.543412292
LIN28A	na	6.603443267	6.555820313	6.497613959	6.299243431	6.80536307	6.443107298	6.849634705	6.217888863	6.331243802	6.823396851	6.645207922	6.613122335	6.330145971	6.872434109	6.507456022	6.953811826	6.481049519	6.560125344	6.543759508	6.378535644	6.519327859	6.593507876	6.561196051	6.513208631	6.573588512	6.540506463	6.46714333	6.297422215	6.491576145	6.785812775
DHDDS	na	11.10146993	10.95736758	11.00691818	11.04855405	11.14691588	10.96678848	10.99894771	10.92142455	11.03726859	11.10441931	10.79051732	11.08613044	11.09671855	10.93577575	10.94790157	11.1106241	11.04578693	11.00691043	11.16652538	11.11170313	11.03305793	11.10308225	10.98363362	11.07936642	10.99571966	11.09561515	10.92421926	11.03626046	11.03236589	11.01523833
RP3-476K8.4	na	5.884600316	5.299175992	5.723374189	5.395360061	5.555713946	5.522798272	5.829780642	5.701835652	5.826349425	5.834943143	5.441521925	5.762881056	5.80904744	5.527860149	5.224244468	5.949342993	5.746163356	5.503209287	5.349217701	5.415861561	5.592237401	5.19436909	5.59040621	5.43460335	5.698736611	5.563918759	5.832654842	5.451345144	6.172690143	5.47160836
RP3-476K8.3	na	6.829810943	6.76651807	6.753744551	6.707051928	6.516320051	6.912826204	6.72320168	6.764727009	6.657070534	6.800674535	6.310375689	6.664286652	6.628936116	6.942009842	6.174901863	7.094813722	6.360273223	6.701617354	6.43158592	6.244806274	6.921172666	6.456506508	6.968777916	6.760099768	6.994440147	6.540506463	6.614539839	6.51994376	6.873205977	6.575964174
HMGN2	na	14.96368562	15.17591427	14.98154286	14.85404284	14.30265207	14.94182194	14.93959269	14.88485053	14.99305876	15.0617185	14.61614302	14.92463217	14.69216733	15.07519583	14.78276971	14.96337437	14.82306861	14.62968608	15.11654262	14.46128844	14.97978861	14.45319186	15.07133054	14.83625281	14.96296836	14.96955942	15.09053664	14.8261055	14.58194113	14.67492315
DPPA2P2	na	4.909150753	4.964478213	4.117750744	4.117750744	4.117750744	4.117750744	4.117750744	4.117750744	4.117750744	4.117750744	4.698294709	4.117750744	4.117750744	4.117750744	4.649225222	4.117750744	4.117750744	4.550100389	4.117750744	4.117750744	4.117750744	4.117750744	4.117750744	4.468820673	4.719986143	4.117750744	4.117750744	4.117750744	4.117750744	4.117750744
RPS6KA1	na	13.23722773	13.38754231	13.34814238	13.15237656	12.4548402	13.03495436	13.11946039	13.08699246	13.28991891	13.22697413	12.95959365	13.31878688	12.88546397	13.27110546	12.98591101	13.44563094	12.80465005	12.77181056	13.37372122	12.71678755	13.20300958	12.83107846	13.45486456	13.09148669	12.88094075	13.36445663	13.1912623	12.82031392	12.68846452	13.02211227
MIR1976	na	5.08120878	5.430122814	4.636430492	5.322174612	5.229983147	5.191376777	5.285626247	5.183278885	5.359116573	5.206476268	5.25686702	5.078953993	5.182662032	5.594605217	5.028316468	5.628300773	5.228537125	5.274952483	5.157018168	4.804434894	5.32353572	5.150431657	4.928817901	5.392684601	5.225234534	5.521347565	4.719272426	5.000410009	4.862244704	5.171082517
RN7SL679P	na	4.117750744	4.611246193	4.117750744	4.437188649	4.117750744	4.421876435	4.117750744	4.431760926	4.568469714	4.117750744	4.117750744	4.486801244	4.117750744	4.117750744	4.117750744	4.524486013	4.117750744	4.117750744	4.117750744	4.117750744	4.117750744	4.117750744	4.117750744	4.117750744	4.420503672	4.117750744	4.117750744	4.434073879	4.117750744	4.117750744
Y_RNA	na	4.117750744	4.117750744	4.117750744	4.117750744	4.460660399	4.117750744	4.117750744	4.117750744	4.117750744	4.117750744	4.117750744	4.117750744	4.117750744	4.117750744	4.494616193	4.117750744	4.117750744	4.117750744	4.117750744	4.117750744	4.117750744	4.117750744	4.117750744	4.117750744	4.117750744	4.117750744	4.117750744	4.117750744	4.117750744	4.117750744
RNU7-29P	na	4.117750744	4.117750744	4.117750744	4.117750744	4.117750744	4.117750744	4.117750744	4.117750744	4.117750744	4.117750744	4.117750744	4.117750744	4.117750744	4.117750744	4.117750744	4.117750744	4.117750744	4.117750744	4.117750744	4.117750744	4.117750744	4.117750744	4.117750744	4.117750744	4.117750744	4.117750744	4.117750744	4.117750744	4.117750744	4.117750744
RP11-492M19.3	na	4.117750744	4.117750744	4.117750744	4.117750744	4.117750744	4.117750744	4.117750744	4.117750744	4.117750744	4.117750744	4.117750744	4.117750744	4.117750744	4.117750744	4.117750744	4.117750744	4.117750744	4.117750744	4.117750744	4.117750744	4.117750744	4.117750744	4.117750744	4.117750744	4.117750744	4.117750744	4.117750744	4.117750744	4.117750744	4.117750744
snoU13	na	4.117750744	4.117750744	4.117750744	4.117750744	4.117750744	4.54706049	4.117750744	4.431760926	4.117750744	4.117750744	4.117750744	4.117750744	4.117750744	4.117750744	4.117750744	4.524486013	4.117750744	4.117750744	4.517822267	4.117750744	4.602303996	4.117750744	4.452493873	4.468820673	4.117750744	4.117750744	4.117750744	4.117750744	4.117750744	4.117750744
RP4-785J1.1	na	4.117750744	4.117750744	4.117750744	4.117750744	4.117750744	4.117750744	4.117750744	4.117750744	4.117750744	4.117750744	4.117750744	4.117750744	4.117750744	4.117750744	4.117750744	4.117750744	4.117750744	4.117750744	4.117750744	4.117750744	4.117750744	4.117750744	4.117750744	4.117750744	4.117750744	4.117750744	4.117750744	4.117750744	4.117750744	4.117750744
RP5-968P14.2	na	6.683144052	6.286095003	6.516284804	6.045522344	6.483706656	6.6644936	6.428478004	6.707333578	6.178156041	5.708110929	5.818921408	6.2793364	6.192898213	6.172053499	6.362627755	6.390826967	6.30493377	6.67903516	6.454786168	6.11809115	6.597622577	6.303797511	6.484844804	6.513208631	6.337560757	6.194865821	6.111610361	6.313480761	5.977876755	6.620604134
ARID1A	na	13.7842907	13.80237937	13.83638758	13.86637931	13.73851005	13.8302357	13.86251048	13.8746964	13.87833907	13.76041973	13.54581755	13.89580583	13.78202598	13.68715248	13.72244488	13.77301053	13.47923039	13.53668906	13.68715779	13.47878026	13.69210124	13.73863125	13.78036045	13.62555403	13.54156225	13.70191476	13.63301251	13.56066149	13.60657053	13.6333492
PIGV	na	9.975286328	9.713334824	10.04167145	9.682016373	9.548334264	9.863965034	9.967729453	9.876802721	9.918839359	9.624346782	9.803246057	9.828680612	9.82061898	10.00458564	9.87264782	9.943277839	9.795027094	9.762377336	9.740313979	9.761574565	9.955943723	9.530800044	10.02356114	10.07950703	9.949806888	9.992788471	9.855574011	9.749183203	9.543332466	9.889487678
RN7SL165P	na	4.117750744	4.720709808	4.636430492	4.117750744	4.798842985	4.722687544	4.569470417	4.560960353	4.668660853	4.756127865	4.698294709	4.63826341	4.117750744	4.591548383	4.766869136	4.524486013	4.600916489	4.117750744	4.681753505	4.117750744	4.878653021	4.821932149	5.050349819	4.468820673	4.420503672	4.948915408	4.890672154	4.746673164	4.117750744	4.117750744
ZDHHC18	na	12.91559353	12.64631602	12.84903469	12.43009902	12.02120639	12.5182153	12.93229666	12.26646225	12.68741329	13.11091325	12.1919958	12.77149762	12.11006179	12.90222644	12.5980937	12.92090822	12.56739279	12.30688449	12.55049829	11.87034071	12.80002226	12.39223713	13.11396173	12.90586326	12.45500799	12.88344732	12.35956862	12.3645539	12.4936521	12.31171921
SFN	na	4.909150753	5.299175992	6.420209113	5.496204453	5.405758845	5.578052922	5.498726166	5.727303903	5.395034973	6.151312756	5.383658877	6.112744324	5.780541865	5.527860149	5.281117787	5.949342993	5.481640899	5.666124564	4.681753505	5.56682539	6.106343769	6.606471833	5.557619642	5.870267773	5.674487515	5.919936133	4.810690177	5.100921403	5.801891025	5.119148106
GPN2	na	11.07484663	11.08546547	11.15275609	10.7918236	10.88725566	10.9075329	10.97085177	10.93182934	11.13256335	10.97728556	10.88049426	11.05935151	10.98984328	11.08440406	10.96348075	11.09238266	10.80233963	10.94042087	11.05614424	10.87435555	11.01456453	10.95763218	11.11890476	11.06969008	11.08302699	11.00287376	10.95198998	11.07768421	10.84115305	10.91182431
RP1-50O24.6	na	6.993586875	6.807728202	7.084333201	6.52554541	6.433244849	6.741681581	6.882191428	6.819813848	6.919605065	6.754070229	6.623870026	6.837010963	6.536549649	7.06115495	7.009956782	6.598363577	6.545455601	6.584757374	6.96601322	6.874303898	6.741824683	6.335785255	7.033401488	6.855498791	6.815263491	6.799464213	7.104964954	6.919511571	6.748806903	6.849171736
GPATCH3	na	9.922497007	10.19080426	10.24280354	9.975789311	9.835078084	9.758246102	9.927608746	10.03962467	9.747301803	9.910001864	10.15840804	9.899429762	9.815872802	10.02173506	9.876311325	10.10672289	9.840598685	9.933263102	10.13285823	10.06943204	9.935695225	9.98709324	10.14100038	10.00746715	10.010112	10.21329935	10.20912445	9.916193924	9.993597792	9.6637018
NUDC	na	12.16688688	12.11890021	12.73245821	12.12937751	11.7320852	12.21382852	12.29971091	12.62359978	12.33825966	11.99908243	12.42736426	12.328002	12.34527173	12.22696262	12.21305663	12.00885345	12.02786536	12.01461895	12.55469287	12.02332803	12.17182947	12.34364776	12.32545303	12.15537002	12.23153394	12.22007796	12.26101133	12.0876658	12.04839277	11.97639932
NR0B2	na	4.999892022	4.117750744	4.117750744	4.117750744	4.117750744	4.54706049	4.569470417	4.560960353	4.568469714	4.756127865	4.117750744	4.849981219	4.117750744	4.453525513	4.494616193	4.117750744	4.79793099	4.117750744	5.289353791	4.804434894	4.117750744	4.565746261	4.782834748	4.613028788	4.719986143	4.117750744	4.117750744	4.117750744	4.117750744	4.457505642
KDF1	na	5.347264654	5.919073285	5.651760439	5.200954889	5.590160854	5.337372888	5.98710505	6.331272483	6.669595309	5.401761668	5.818921408	7.003607156	6.552393229	6.191962181	6.12338365	5.173709086	5.55390036	5.587655844	5.289353791	5.730417777	5.990693399	6.034798005	5.683368634	5.47490071	5.397473084	5.160832261	5.832654842	5.451345144	6.001074441	5.704809076
RP11-344H11.4	na	4.805225967	4.812338336	5.006840243	5.008870599	4.708941685	5.017181109	4.95451892	4.879553244	4.892263125	4.95725617	4.826429371	4.753551516	4.800271669	4.861982129	4.649225222	4.691087842	4.708146524	4.86115572	5.157018168	4.804434894	4.461182898	4.887654672	4.928817901	4.722877485	5.060057636	5.025825748	4.962487151	4.944962302	5.159561373	4.792660735
RP11-344H11.5	na	4.117750744	4.611246193	4.485494768	4.437188649	4.117750744	4.117750744	4.117750744	4.117750744	4.117750744	4.117750744	4.117750744	4.117750744	4.117750744	4.591548383	4.117750744	4.117750744	4.117750744	4.117750744	4.117750744	4.117750744	4.461182898	4.117750744	4.117750744	4.117750744	4.420503672	4.117750744	4.610064207	4.117750744	4.453646052	4.457505642
OSTCP2	na	4.117750744	4.720709808	5.306784557	4.568590844	4.798842985	4.421876435	4.437814377	5.139757379	4.826163236	5.206476268	5.110384517	4.63826341	4.46138961	5.053139996	4.951206961	4.117750744	4.117750744	4.919284457	4.910450716	4.883726165	4.602303996	4.117750744	4.117750744	4.895261733	4.545129679	4.493557465	4.810690177	4.663477188	4.453646052	4.597139305
TRNP1	na	6.280055453	5.617492895	6.106589861	6.123282831	6.415990421	5.267164827	6.145435249	6.148348884	6.213769591	5.927525812	6.254811821	5.61910243	6.437345159	5.527860149	6.362627755	5.79966735	6.840989912	6.918664496	6.11560497	6.564707704	6.519327859	7.362090821	5.948641213	6.828910252	6.805156932	5.919936133	7.049531396	6.734277827	7.598974719	6.677926304
FAM46B	na	5.647756158	6.160528294	6.080979025	5.896591729	6.14711879	5.819863947	6.235246849	5.996722918	5.826349425	5.834943143	6.686904315	5.950220303	6.233611991	5.626528183	6.426636418	5.79966735	6.938707738	7.055169984	5.734600606	6.580417984	6.921172666	7.802311882	6.040405635	6.461434286	6.825296344	6.61452672	7.049531396	6.573511937	7.898426504	6.677926304
FKSG62	na	4.117750744	4.117750744	4.117750744	4.117750744	4.117750744	4.117750744	4.117750744	4.117750744	4.117750744	4.117750744	4.529632383	4.117750744	4.46138961	4.117750744	4.117750744	4.117750744	4.117750744	4.117750744	4.117750744	4.463514906	4.117750744	4.435165111	4.117750744	4.117750744	4.545129679	4.493557465	4.117750744	4.117750744	4.785094188	4.117750744
SLC9A1	na	11.3220098	11.43456352	11.47649339	11.43532583	11.21309009	11.47209217	11.60925454	11.43917634	11.5937335	11.50467662	11.31981049	11.66775493	11.74152073	11.56335981	11.52415656	11.44701305	11.66933131	11.74202272	11.46624406	11.75420327	11.57288562	11.92548337	11.70777146	11.57911315	11.68675804	11.75339822	11.32578993	11.56962474	11.69887836	11.37501455
RP11-40H20.5	na	4.909150753	4.720709808	4.117750744	4.117750744	4.117750744	4.642588877	4.117750744	4.659517629	4.117750744	4.671713438	4.826429371	4.486801244	4.117750744	4.117750744	4.649225222	4.117750744	4.117750744	4.117750744	4.117750744	4.117750744	4.117750744	4.887654672	4.452493873	4.468820673	4.640236862	4.765065453	4.466709179	4.663477188	4.591717718	4.597139305
CHCHD3P3	na	5.954159686	5.617492895	5.53502997	5.645774958	5.65601808	5.775362449	5.876843222	5.752226274	5.28315127	5.470353304	6.072168409	5.454090467	5.626524786	5.801344589	5.924465618	5.949342993	5.51837459	5.666124564	6.054505816	5.56682539	5.808128127	5.973412413	5.653221802	6.252176488	5.42862651	5.919936133	5.680911053	5.483638123	5.419733671	5.872740007
NPM1P39	na	7.039172775	7.131981527	7.391341239	7.184446481	6.941669926	7.240332857	7.090901079	7.162496252	6.980598037	7.230588607	7.331536927	7.14055098	7.214110892	7.131992784	7.419227885	6.970203326	7.156587682	7.406065057	7.338477116	7.11642922	7.34296549	7.195479719	7.256643108	7.311644997	7.176617257	7.145505408	7.147780874	7.046108059	7.24649231	7.108222316
SNRPEP7	na	4.117750744	4.117750744	4.117750744	4.117750744	4.117750744	4.117750744	4.117750744	4.117750744	4.568469714	4.117750744	4.117750744	4.117750744	4.117750744	4.117750744	4.117750744	4.117750744	4.117750744	4.117750744	4.117750744	4.117750744	4.117750744	4.117750744	4.117750744	4.117750744	4.117750744	4.117750744	4.117750744	4.117750744	4.117750744	4.117750744
RP11-40H20.4	na	4.117750744	4.117750744	4.117750744	4.117750744	4.117750744	4.117750744	4.117750744	4.117750744	4.117750744	4.117750744	4.117750744	4.117750744	4.117750744	4.117750744	4.117750744	4.117750744	4.117750744	4.117750744	4.117750744	4.117750744	4.117750744	4.117750744	4.117750744	4.117750744	4.117750744	4.117750744	4.117750744	4.117750744	4.117750744	4.597139305
WDTC1	na	13.32437415	13.44067627	13.60568588	13.45451871	12.94552883	13.3045458	13.36963217	13.37170008	13.3657726	13.4016838	13.2994038	13.30533824	13.12004213	13.38530217	13.1318824	13.50389253	13.14311877	12.99905315	13.42520475	13.14887165	13.32057841	13.05485296	13.60481638	13.35868318	13.39952256	13.52124448	13.34733777	13.22476793	13.17535776	13.1343879
Y_RNA	na	4.680817354	4.467551015	4.636430492	4.437188649	4.601570194	4.722687544	4.95451892	4.560960353	4.117750744	4.756127865	4.117750744	4.849981219	4.46138961	4.591548383	4.649225222	4.117750744	4.460194942	4.646291698	4.117750744	4.883726165	4.117750744	4.435165111	4.117750744	4.613028788	4.789874855	4.64774039	4.610064207	4.117750744	4.696955697	4.703551705
RP11-4K3__A.3	na	4.805225967	4.611246193	4.847429265	5.200954889	5.072416991	5.550774231	5.112155755	4.814494781	5.00863662	5.206476268	4.529632383	4.753551516	5.130201866	4.994576085	5.224244468	5.581114988	5.126803171	5.1580681	5.082773101	5.331310593	5.129613879	5.387722363	5.336492756	5.204776101	5.104373221	5.025825748	5.198497973	5.347966952	4.931550203	4.940698656
TMEM222	na	11.15158872	11.40485672	11.46438402	11.36554562	11.01710095	11.09438945	11.12068614	11.17328712	11.13968146	11.1901201	11.28068867	11.13531395	11.27553915	11.27630515	11.24916132	11.49223691	11.19899302	11.13134644	11.46144006	11.37436688	11.34407432	11.14185012	11.61322477	11.46722067	11.38781631	11.48064228	11.74800666	11.50078962	11.33284732	11.09140839
RNU6-48P	na	5.403664145	5.344749011	4.931451083	5.395360061	5.88733289	5.494080073	5.755514098	5.374855953	5.645395859	5.624778692	5.496348379	5.539719406	5.48609309	5.297953237	5.480620454	5.368668993	5.228537125	5.345584928	5.001332568	5.136245167	5.182046116	5.150431657	5.452873938	5.348971685	5.297812729	5.430785985	5.341947955	5.311015057	4.994882883	5.508109208
RP11-4K3__A.5	na	8.541889634	8.458633084	8.560567246	8.44439234	8.576614604	8.404808455	8.542296291	8.90679359	8.433001315	8.761357547	8.531872436	8.423702862	8.351956712	7.992013116	8.642873736	8.63623741	8.120698293	8.341630177	8.535881961	8.305260949	8.143340471	8.721576016	8.661121781	8.585568002	7.965235564	8.269548879	8.667185756	8.053650937	8.360844493	8.525852594
SYTL1	na	12.90807278	12.83249082	12.90748882	12.73107534	12.14062221	12.8652247	12.7820586	12.76721753	12.99437277	13.10243686	12.1990071	12.79649789	12.59253579	12.84521323	12.56783837	12.75427219	12.42254116	12.35331661	12.63185118	11.84305666	13.03036107	12.58821769	12.99107997	12.65837965	12.6221894	12.87528141	12.58192444	12.32386801	12.00392395	12.4119176
MAP3K6	na	10.33528129	10.33984441	10.68684261	10.58501958	11.23035398	10.46041464	10.54323037	10.32986781	10.54354885	10.38946585	11.22252453	10.57580817	11.12320488	9.890004899	10.6966301	10.83480449	11.42773945	11.7297302	10.49043657	11.97135576	11.10020792	11.94537449	10.61783376	11.10666075	11.25550671	11.03091916	11.12548394	11.19577882	11.59777494	10.81830731
FCN3	na	5.690719641	6.115795893	6.459472653	5.802556572	6.012148408	5.797821809	5.591016892	5.869514936	6.064955775	5.927525812	6.414914046	5.978819879	7.654371016	5.561739252	5.861215803	5.673588368	6.186681773	6.777839538	6.477589789	6.532727002	6.252401436	6.553852624	6.299681717	5.977202049	6.609182566	6.266976929	6.645218737	5.483638123	6.231530543	6.151958303
CD164L2	na	4.909150753	4.812338336	4.636430492	4.437188649	4.601570194	4.421876435	4.569470417	4.939049177	5.242816144	4.896504915	4.933407681	5.202210734	5.014574822	4.784857823	4.865237554	5.173709086	4.876503233	4.646291698	5.001332568	5.374468576	5.014049594	5.055329119	4.859734671	4.117750744	4.719986143	4.863171583	4.810690177	4.944962302	4.785094188	4.597139305
RP1-144C9.2	na	4.517154065	4.117750744	4.117750744	4.437188649	4.708941685	4.117750744	4.117750744	4.560960353	4.437102478	4.117750744	4.117750744	4.63826341	4.602594299	4.453525513	4.494616193	4.117750744	4.708146524	4.646291698	4.117750744	4.605578899	4.117750744	4.435165111	4.452493873	4.117750744	4.117750744	4.117750744	4.117750744	4.434073879	4.117750744	4.117750744
GPR3	na	6.829810943	6.680180442	7.084333201	6.52554541	6.905808804	6.874426908	6.529419049	6.610163384	6.706493075	6.449844487	7.369746403	7.079964012	7.113064566	6.191962181	6.968600448	6.576825372	6.950451187	7.218595944	6.283138295	7.295049097	6.700143863	7.497552471	6.561196051	6.657558476	6.994440147	6.875929559	6.449719802	6.824557229	6.998226605	6.69188726
WASF2	na	14.2538482	14.41545033	14.40524303	14.43758362	14.1830135	14.38664635	14.39102477	14.44931212	14.34894656	14.34723216	14.27821507	14.34750042	14.17849667	14.44849332	14.24631763	14.52979653	14.31202623	14.29609091	14.46201856	14.33128005	14.39659262	14.30079144	14.54646909	14.28574196	14.36703199	14.45023633	14.49111032	14.39786181	14.52863869	14.20097143
RP4-752I6.1	na	5.287485785	5.299175992	5.356682599	4.752793161	5.364650422	4.722687544	5.432483764	4.431760926	5.110018599	5.289351435	5.778012905	5.009918742	5.014574822	5.107807801	5.334816859	5.243227931	5.126803171	5.237599503	4.517822267	5.238845935	5.129613879	5.055329119	5.452873938	4.895261733	4.910229369	5.025825748	5.29646803	4.944962302	5.380875666	5.00470209
RP1-159A19.4	na	4.909150753	5.546375306	5.254199069	5.008870599	5.072416991	5.302900797	5.202990395	5.045569706	5.527440497	5.115372812	5.322302452	5.142737815	5.182662032	5.492888593	4.649225222	4.524486013	4.947069242	4.424037872	5.605400506	4.883726165	5.231606096	5.236287935	4.590099088	4.722877485	5.104373221	5.430785985	4.810690177	4.564212174	4.931550203	5.063897824
AHDC1	na	10.63410862	10.79944339	11.07373008	11.1893185	11.41818331	10.93575488	10.9819111	11.17586407	11.16136561	10.57410863	11.17353163	11.00184546	11.11871711	10.76301333	10.82251905	10.62873185	11.11837674	11.23230005	11.06340935	11.43514491	11.28414912	11.90721703	10.76287255	11.10259938	11.32964459	10.96489608	11.13925989	11.04944058	11.67405032	11.0694963
FGR	na	14.48119204	14.29607333	14.25149265	14.0984619	13.23990416	14.08107737	14.38206711	13.78107937	14.43157072	14.66549457	13.58631947	14.51113714	13.67933064	14.31076257	14.10637203	14.24320465	13.98043437	13.81780374	14.28388723	13.32907702	14.48307464	13.8344926	14.58428924	14.20541415	13.96612654	14.33190126	14.02403291	13.90586546	13.56576196	13.79061572
RP1-159A19.3	na	5.919874326	6.245576026	6.028143988	5.617430801	5.520149743	6.160858112	5.676220735	5.955765798	5.802145859	5.927525812	6.135987667	6.162582173	5.836886213	6.023245822	6.224434007	5.913618205	5.858640461	6.173386525	6.022808698	5.730417777	6.128255452	6.014670077	6.062330851	6.075630245	5.855696298	5.888783923	5.832654842	5.811728966	5.801891025	6.193031337
RP11-288L9.1	na	4.517154065	4.117750744	4.485494768	4.568590844	4.601570194	4.642588877	4.75402236	4.431760926	4.117750744	4.671713438	4.117750744	4.117750744	4.710187369	4.117750744	4.865237554	4.117750744	4.876503233	5.274952483	4.910450716	4.883726165	4.602303996	4.821932149	4.694986252	4.117750744	4.420503672	4.765065453	4.610064207	4.564212174	4.591717718	4.597139305
IFI6	na	10.61452384	10.58883469	11.24800251	10.76585656	10.91623813	10.75813916	11.78088412	10.72918727	11.50408645	11.07063204	10.5729743	10.31364115	11.29043699	10.37165917	10.75250258	10.31930986	11.1119848	11.73771565	12.30638835	10.82659609	11.30853119	10.94780448	10.78376902	11.19768371	11.09167692	12.30359047	11.06421947	10.90937231	11.09854941	10.63386802
RP11-288L9.4	na	5.810807496	5.509010157	5.404215603	5.359433572	5.748177318	5.656092876	6.217777738	5.33944111	5.802145859	5.328250302	5.026765597	5.40852742	5.36715975	4.696749665	6.149401973	5.581114988	5.985928736	5.935810331	5.605400506	6.580417984	5.658172272	5.768306895	4.928817901	5.033439982	5.544765101	6.312922826	5.543176707	5.483638123	6.475740244	5.898569996
RNU6-949P	na	4.117750744	4.117750744	4.485494768	4.437188649	4.117750744	4.117750744	4.117750744	4.431760926	4.117750744	4.117750744	4.117750744	4.117750744	4.117750744	4.117750744	4.117750744	4.117750744	4.117750744	4.117750744	4.117750744	4.117750744	4.117750744	4.117750744	4.117750744	4.117750744	4.420503672	4.117750744	4.117750744	4.434073879	4.117750744	4.117750744
CHMP1AP1	na	4.117750744	4.117750744	4.117750744	4.117750744	4.117750744	4.421876435	4.117750744	4.117750744	4.117750744	4.117750744	4.117750744	4.117750744	4.117750744	4.117750744	4.117750744	4.117750744	4.117750744	4.117750744	4.117750744	4.117750744	4.117750744	4.117750744	4.117750744	4.117750744	4.117750744	4.117750744	4.117750744	4.117750744	4.117750744	4.117750744
RNU6-424P	na	4.117750744	4.117750744	4.117750744	4.117750744	4.117750744	4.117750744	4.117750744	4.117750744	4.117750744	4.117750744	4.117750744	4.117750744	4.117750744	4.117750744	4.117750744	4.117750744	4.117750744	4.117750744	4.117750744	4.117750744	4.117750744	4.117750744	4.117750744	4.117750744	4.117750744	4.117750744	4.117750744	4.117750744	4.117750744	4.117750744
FAM76A	na	9.434176678	9.410272627	9.334373784	9.312626937	9.576552258	9.491036929	9.465446329	9.499365051	9.396656894	9.451705672	9.365641371	9.364281966	9.200662745	9.542339486	9.539918607	9.296348398	9.596803617	9.707844523	9.644223627	9.779785128	9.381260406	9.78660971	9.391759496	9.570997271	9.53488972	9.508844163	9.532572626	9.557048111	9.574091497	9.675701037
RP3-426I6.2	na	5.08120878	4.611246193	5.254199069	4.952920768	5.128127484	4.91374734	5.202990395	5.093968194	4.952700665	5.065986914	4.826429371	4.753551516	4.949898212	4.861982129	4.951206961	4.817687488	5.179101839	5.070716039	4.117750744	4.605578899	4.799866688	5.055329119	5.250607877	5.094420931	5.013232567	5.025825748	4.890672154	4.944962302	4.931550203	5.119148106
RPEP3	na	5.08120878	4.117750744	4.117750744	4.668808324	4.798842985	4.792879189	4.75402236	4.742127266	4.952700665	4.570977136	5.026765597	4.753551516	4.710187369	4.117750744	4.494616193	4.691087842	4.600916489	4.726940155	4.681753505	4.117750744	4.602303996	4.117750744	4.117750744	4.814823778	4.545129679	4.64774039	4.719272426	4.819548448	4.785094188	4.792660735
STX12	na	10.81765818	10.66736897	10.57006428	10.81116822	11.16436579	10.90869569	11.02591331	10.8903799	10.95150179	10.73777389	10.77769465	10.74860122	11.09671855	10.80856224	11.29503256	10.75471266	11.3456739	11.57193102	10.91066331	11.48995153	11.0779502	11.34877822	10.83138142	11.06969008	11.05624177	10.92413316	10.89125878	11.2142152	11.32329822	11.17406178
RP3-426I6.5	na	5.287485785	4.964478213	4.931451083	5.110277314	5.229983147	4.642588877	5.285626247	5.045569706	5.463313504	4.570977136	5.110384517	4.753551516	5.014574822	5.207791309	4.649225222	5.098361257	5.179101839	4.919284457	5.850877503	4.804434894	5.129613879	4.947751074	4.452493873	4.814823778	5.104373221	4.948915408	4.719272426	5.000410009	5.493350041	4.457505642
AL020997.1	na	4.909150753	4.467551015	4.847429265	4.568590844	4.708941685	4.642588877	4.437814377	4.560960353	4.752623877	4.756127865	4.529632383	4.63826341	4.800271669	4.453525513	4.649225222	4.117750744	4.708146524	4.117750744	4.681753505	4.463514906	4.602303996	4.435165111	4.782834748	4.468820673	4.719986143	4.64774039	4.610064207	4.819548448	4.862244704	4.792660735
RP3-426I6.6	na	5.223761053	4.964478213	4.636430492	5.15677097	5.229983147	4.856002448	4.437814377	5.409073945	4.752623877	4.756127865	4.698294709	4.849981219	5.014574822	5.159201328	4.951206961	4.817687488	4.876503233	4.919284457	4.517822267	5.18899216	4.949408765	4.887654672	4.859734671	4.613028788	5.104373221	5.025825748	4.117750744	5.052201666	4.696955697	5.220177692
RNU6-1245P	na	4.117750744	4.117750744	4.636430492	4.568590844	4.117750744	4.117750744	4.117750744	4.117750744	4.117750744	4.117750744	4.117750744	4.117750744	4.117750744	4.696749665	4.649225222	4.117750744	4.117750744	4.117750744	4.117750744	4.117750744	4.117750744	4.117750744	4.590099088	4.117750744	4.420503672	4.117750744	4.610064207	4.434073879	4.453646052	4.117750744
PPP1R8	na	11.10146993	11.26514822	11.15777821	11.09889301	10.80222583	11.18594934	11.12734179	11.22496691	11.09924754	11.07526001	11.25316344	11.08613044	11.11743232	11.18500757	11.1399044	11.16923483	11.00151933	11.16134255	11.41605055	11.09527792	11.06402923	10.9533408	11.25537207	11.19450717	11.2192818	11.23757897	11.34119684	11.17501374	11.14446111	11.24535299
SCARNA1	na	4.805225967	5.030218966	5.006840243	4.952920768	4.708941685	4.722687544	4.569470417	4.659517629	4.826163236	4.671713438	4.826429371	5.258059838	4.710187369	4.696749665	4.766869136	5.015689423	4.600916489	4.797608407	4.806361999	4.463514906	5.014049594	4.435165111	4.694986252	4.468820673	4.719986143	4.64774039	4.810690177	4.564212174	4.931550203	5.171082517
AL109927.1	na	7.991456223	8.17520893	8.05573347	7.872005381	7.450372361	8.232980408	7.871589349	8.144738556	7.918179028	7.916698261	8.208670078	7.851896565	7.914655897	8.149714389	8.179077277	8.1195078	7.708667511	7.97655427	8.234095244	8.02798377	7.736086118	7.614935068	8.016122942	8.077820413	8.36295832	8.235818538	8.26819734	7.85808455	8.081553127	7.955619929
THEMIS2	na	13.93658271	13.81064118	13.62148091	13.75806368	13.63949576	13.78425827	13.75515042	13.3317033	13.64441186	14.12986476	13.43066018	13.81155146	13.57157833	13.77775596	13.40274366	13.98089285	13.5508	13.64777232	13.80790684	13.40686811	13.42656667	13.48231537	13.96099565	13.92491013	13.44530007	13.96637483	13.30285959	13.50153589	13.35374876	13.67331427
RPA2	na	11.77046927	12.02189814	12.0440368	11.60007759	11.32981118	11.73751108	11.71060497	11.70985476	11.88255541	11.76814137	11.57757933	11.98641211	11.61340603	11.75338164	11.62447107	11.64522378	11.77829259	11.5188562	11.98156239	11.60254744	11.62031318	11.53423528	11.8392695	11.72318164	11.55719163	11.69788676	11.68634258	11.64252703	11.53940406	11.67131841
SMPDL3B	na	8.115567747	8.190538866	8.213452788	6.707051928	8.113907021	7.601638606	7.59050828	8.066595145	8.317680137	7.698687346	7.394656419	7.448180537	8.149937482	7.880184521	7.536028492	6.759378464	7.964141355	6.974886101	7.509444132	7.725524141	6.821564584	7.871910793	7.957109127	7.944381067	7.810224201	8.092346312	7.677508464	6.722563004	7.803386446	7.961257882
RP11-460I13.2	na	6.89766492	6.899342607	7.072021537	6.214254932	6.738644056	6.854819421	6.661630556	6.683683724	6.990507941	6.493639043	6.534985912	6.301479265	6.77018825	6.653744925	6.602082174	6.231907493	6.545455601	6.269691086	6.667088891	6.095696975	6.453231241	6.220224782	6.575959901	6.717092729	6.049543401	6.684711194	6.598936011	6.196680463	6.376557896	6.575964174
XKR8	na	9.975286328	10.05827203	9.950330579	9.93479448	9.684204052	10.20989286	10.1201278	9.84216915	10.30428656	10.26736507	9.94139383	10.26222743	9.796730272	9.699828287	9.883610523	9.98739043	9.829729821	9.952838213	10.1904078	9.40842991	10.13912403	9.908185697	10.26508694	10.20984161	9.674259936	10.00781126	9.943467014	9.793466055	9.952882958	9.8776651
EYA3	na	11.31444354	11.17778337	11.42386486	11.38319426	11.35282466	11.49356085	11.47350253	11.41582136	11.48830238	11.24916513	11.16639481	11.23097753	11.49917699	11.65960268	11.60473771	11.35207616	11.22765591	11.24962352	11.5344887	11.24513912	11.25934786	11.31286108	11.36932556	11.38879099	11.12030682	11.30668336	11.37817964	11.31017958	11.42947228	11.61681633
RP11-460I13.6	na	5.690719641	5.201001536	5.493190018	5.15677097	5.276984649	5.604674945	5.729680344	5.045569706	5.558130052	5.401761668	5.026765597	5.258059838	5.48609309	5.594605217	5.385756581	5.368668993	4.79793099	5.115496065	4.910450716	4.117750744	5.407609106	5.055329119	5.557619642	5.204776101	5.225234534	4.948915408	4.962487151	5.147011272	5.053465959	5.220177692
RN7SL559P	na	5.457126027	5.091000411	5.53502997	5.283450891	5.65601808	5.337372888	5.729680344	5.374855953	4.952700665	5.013479175	5.383658877	5.360853532	5.522929876	5.456734307	5.224244468	5.717150107	4.79793099	4.726940155	5.650114697	4.463514906	5.522141898	4.821932149	4.928817901	4.895261733	5.262214942	4.948915408	4.962487151	5.052201666	5.419733671	4.703551705
SPCS2P4	na	8.434044603	8.491972153	8.278337	8.222257445	7.932908242	8.218000537	8.311793424	8.588181767	8.204896101	8.28885679	8.8500778	8.148777208	8.544417116	8.321972623	8.801776269	8.217361115	8.057980444	8.506890353	8.498767737	8.323479158	8.133179281	7.902922885	8.132166173	8.59332249	8.105062675	8.230118824	8.19446224	8.277397645	8.348309451	8.459852106
RP5-1053E7.2	na	4.909150753	4.611246193	4.485494768	4.117750744	4.460660399	4.54706049	4.437814377	4.431760926	4.437102478	4.756127865	4.933407681	4.63826341	4.46138961	5.253944467	4.766869136	4.524486013	4.117750744	4.550100389	4.117750744	4.605578899	5.014049594	4.435165111	4.452493873	4.814823778	4.117750744	4.64774039	4.466709179	4.564212174	4.785094188	4.703551705
RP5-1053E7.3	na	6.404769272	6.286095003	6.000867575	5.873761756	5.590160854	6.075087527	6.382761921	5.976413618	6.064955775	6.275629401	5.69165803	6.186792251	6.366853244	5.953651403	6.27214114	5.876817094	5.775299143	6.206291179	5.990287257	5.95225665	6.436183214	5.768306895	6.166601356	5.841998351	5.87652056	6.219351531	6.041523184	6.248027351	5.688304309	6.065623421
RNU6-176P	na	4.117750744	4.611246193	4.117750744	4.437188649	4.708941685	4.54706049	4.117750744	4.431760926	4.117750744	4.438886292	4.529632383	4.117750744	4.117750744	4.453525513	4.117750744	4.524486013	4.117750744	4.117750744	4.681753505	4.117750744	4.461182898	4.821932149	4.590099088	4.468820673	4.117750744	4.117750744	4.610064207	4.434073879	4.453646052	4.457505642
PTAFR	na	13.11342153	12.80732074	12.74657416	12.84438136	12.52767381	13.22440549	13.00381379	12.30887015	12.84728693	13.0675889	12.20598448	12.77667337	12.18249591	12.5926479	12.89338174	12.96317913	12.59652871	12.4919602	13.05952452	12.47136308	12.75617193	12.38132654	13.06343338	13.22994392	12.55956775	12.89381472	12.53629832	12.48585086	12.3474342	12.67947788
DNAJC8	na	12.27452711	12.32846457	12.24245806	12.11610737	11.85269493	12.18844323	12.24771923	12.31472771	12.26679324	12.20998975	12.35897534	12.13009503	12.07110699	12.22923519	12.19959902	12.22477807	12.17860515	12.13740798	12.57580226	12.19839422	12.18352624	12.10310802	12.31272997	12.22209084	12.20996473	12.30561758	12.29305342	12.33303503	12.12672431	12.15347354
ATPIF1	na	13.36045788	13.22071709	13.36994385	13.21595598	12.25614532	13.1631255	13.30444575	13.30440916	13.09342949	12.93352306	13.25846079	13.00691727	13.16472771	13.27289657	12.99709707	13.35462701	12.84046609	12.81333397	13.39619074	12.93147293	13.16236787	12.60550972	13.22662841	13.12990447	13.2886156	13.47395943	13.43756586	13.11185993	12.85474309	13.07206819
RP5-1092A3.4	na	7.821578481	8.057474979	8.06189563	7.988810565	7.705158728	8.374752538	7.844766827	7.896199851	7.822893779	7.75203871	7.898503005	7.419295867	7.932388637	8.023923438	8.155070113	8.453531808	7.708667511	8.085317543	7.432224279	7.711704912	7.889157916	7.818677304	7.97344698	8.088856266	7.641870263	7.830895704	7.782231718	7.96894118	7.300061739	7.874258399
RP5-1092A3.5	na	5.155342945	4.467551015	4.485494768	5.008870599	4.117750744	4.967217465	4.893956136	5.139757379	4.668660853	5.115372812	4.933407681	4.849981219	4.879102783	5.053139996	4.951206961	4.691087842	4.460194942	4.646291698	5.225536897	5.238845935	4.878653021	4.665345043	5.050349819	4.967480523	5.060057636	5.096006222	4.890672154	5.19081555	4.591717718	4.792660735
SESN2	na	11.05318846	11.10507969	10.47898104	10.83228713	10.74538385	10.64338062	10.87655387	10.44031583	10.47419818	10.8834276	10.71181356	10.88644389	10.81144745	10.82067052	10.72534463	11.19767071	10.80551215	11.0374236	10.92967129	10.79521124	10.58770942	10.98191243	11.02712192	10.83444705	10.95781484	10.86028432	10.74017637	10.77092827	11.00674267	10.73805042
MED18	na	9.639576057	9.442549032	9.683991338	9.320367541	8.917218503	9.404614963	9.515377967	9.536752964	9.497333758	9.361699687	9.324529056	9.420710329	9.561794398	9.564118998	9.285361107	9.33101398	9.323272279	9.245078483	9.855732349	9.297863855	9.62480612	9.041408319	9.636146099	9.428938053	9.583340973	9.441572745	9.617547469	9.569836836	9.279122871	9.440753551
PHACTR4	na	11.48253307	11.53969629	11.5037961	11.71603103	11.63081854	11.55462919	11.5860894	11.47644432	11.73020608	11.51365486	11.37502614	11.42266311	11.56380309	11.48088543	11.59532452	11.47966033	11.8125951	11.78536399	11.64756633	11.79260604	11.65742852	11.70948975	11.44463763	11.60566136	11.76104376	11.4510336	11.41369831	11.64894118	11.80140463	11.47056296
Y_RNA	na	4.805225967	4.611246193	4.485494768	4.117750744	4.117750744	4.642588877	4.117750744	4.560960353	4.437102478	4.83005793	4.529632383	4.117750744	4.117750744	4.696749665	4.494616193	4.117750744	4.117750744	4.117750744	4.681753505	4.117750744	4.709834259	4.117750744	4.590099088	4.613028788	4.545129679	4.117750744	4.117750744	4.117750744	4.453646052	4.117750744
RP1-308E4.1	na	4.909150753	4.611246193	4.931451083	4.568590844	5.321792681	4.91374734	4.569470417	4.742127266	5.00863662	5.013479175	5.25686702	4.63826341	4.800271669	4.861982129	5.098675876	5.243227931	5.275483502	4.919284457	4.681753505	4.713817528	5.014049594	5.104200176	5.10486631	5.255295496	4.852728535	5.025825748	5.29646803	4.819548448	4.931550203	4.597139305
RNU6ATAC27P	na	4.517154065	4.467551015	4.117750744	4.117750744	4.117750744	4.54706049	4.75402236	4.814494781	4.117750744	4.95725617	4.529632383	4.63826341	4.710187369	4.453525513	4.649225222	4.524486013	4.460194942	4.550100389	4.806361999	4.605578899	4.461182898	4.565746261	4.782834748	4.814823778	4.117750744	4.765065453	4.890672154	4.663477188	4.453646052	4.870649687
RCC1	na	11.66435338	11.87953699	11.79376889	11.69795984	10.9504092	11.47366435	11.5909128	11.66506973	11.78326349	11.64358422	11.81286041	11.6125127	11.58068302	11.73150455	11.62664709	11.82610005	11.43799643	11.49314142	11.89513957	11.33461801	11.8137538	11.40327991	11.65456579	11.64342517	11.55902735	11.65135519	11.66473442	11.55161432	11.3259571	11.54903951
SNHG3	na	11.87292172	11.81159402	11.71516359	11.63267202	10.97321989	11.42817187	11.23910388	11.19072025	11.48744425	11.73671828	12.13235661	11.60671181	11.48828447	11.71902604	11.48990306	11.94472065	11.4633243	11.52886174	11.57825508	11.47834508	11.27784509	11.17907838	11.72107277	11.52349222	11.63060438	11.62237311	11.65745917	11.6061486	11.15944593	11.52414205
SNORA73A	na	8.70847135	8.821793499	8.024518044	7.703689039	7.189624861	7.78624425	7.577499666	7.195852245	7.484591455	8.28885679	9.798636049	7.837476843	8.159992966	7.891769797	8.149004909	9.270602555	7.146464685	7.089418766	7.562132414	7.168369904	7.111709103	7.734903246	7.352037306	7.481422828	7.222444247	7.628398774	6.704574587	7.237207661	6.722514539	7.492455521
SNORA73B	na	10.34422751	10.32030003	8.6325599	7.812572234	7.560876989	8.456734812	8.180978113	7.582571639	8.213253134	9.37865849	11.73721265	8.734034051	8.686604866	8.839876228	9.507205988	10.98869688	7.371296099	8.138767063	8.566948286	7.5026419	6.582322949	8.47308807	7.495438134	8.184527528	7.351589573	8.054113361	7.104964954	7.196008319	6.849209354	8.125842887
PRDX3P2	na	5.603099824	5.836381866	6.420209113	5.896591729	5.718266682	5.797821809	5.829780642	5.996722918	5.940570376	5.834943143	5.322302452	5.920940872	5.721373119	5.953651403	5.759628296	5.759133793	6.144731752	6.104930552	5.990287257	5.900503878	6.038238765	6.220224782	5.849478454	5.72169007	5.544765101	5.823967658	5.680911053	5.575069817	5.380875666	6.151958303
RP4-669K10.8	na	7.167621216	7.008864699	7.278589921	7.201539406	6.881374439	7.03074941	7.272426353	6.872780038	7.36885102	6.982845143	7.196120141	7.15235969	6.756702315	7.290441277	7.151888949	7.302187176	7.206133989	7.114565113	6.867751261	6.923795921	7.163130905	7.261298078	6.817479711	6.801798159	7.012020753	7.043850535	6.775314964	7.109789314	6.919983754	7.012520653
TRNAU1AP	na	10.55026102	10.7444372	10.8003862	10.70584751	10.34512997	10.63216073	10.62546153	10.60618092	10.64631805	10.75590489	10.55805338	10.57580817	10.68010681	10.91968288	10.58802686	10.9231213	10.59337763	10.56888607	10.76787283	10.65251571	10.65912482	10.65119215	10.77219726	10.68853296	10.68604975	10.73450453	10.87174367	10.57243869	10.72749427	10.74863438
SNHG12	na	11.19178869	11.11645489	11.18684742	11.36320727	11.08281288	11.09541102	11.30173754	10.93365771	11.24751909	11.36991297	11.12557868	10.77611641	11.21375876	11.37761616	11.44744933	11.38091839	11.76816598	11.6739469	11.09210933	11.57958722	11.37876273	11.73364073	11.55769192	11.43850832	11.6102101	11.63961787	11.51327683	11.70975782	11.31368548	11.37501455
SNORD99	na	6.404769272	6.286095003	6.35904688	6.856378596	6.307454508	6.209689891	6.472674717	6.055739083	6.538814319	6.630096866	6.337297634	6.186792251	6.536549649	6.442799784	6.526920797	6.701204072	7.062729459	7.097851266	6.383934148	6.886843986	6.884656373	6.957292471	6.900998512	6.828910252	6.912450946	6.667501805	6.719018373	6.898967471	6.376557896	6.836731107
SNORA61	na	7.983808954	8.117552038	7.959965058	8.11921901	7.854795989	7.855809977	7.949158958	7.601246189	8.040784233	8.068983666	7.836559907	7.770720129	7.853903523	8.055137156	8.161109737	8.126723451	8.542860876	8.08112216	7.652305277	8.286808311	8.241174074	8.27847626	8.216844566	8.27902843	8.42563472	8.500025506	8.282499864	8.213456534	8.10660964	8.043262388
SNORA44	na	7.769079923	7.697830993	7.540778403	7.913725666	7.752386773	7.696933847	7.708488264	7.220358779	7.738316768	8.007085097	7.863436893	7.116630355	7.866262666	7.820803592	7.694960163	8.082873612	8.289345276	8.2324892	7.55175023	8.332502209	7.924990258	8.301880164	8.036992524	7.907419885	7.820113807	8.297063645	7.782231718	8.34234866	7.633996779	7.92709148
SNORA16A	na	7.068755095	6.834530864	7.132522688	7.104837601	7.033001823	7.03074941	7.288550504	6.972985936	6.919605065	7.179201325	7.077511492	6.630392282	7.335457832	6.896017003	7.378047743	7.263090613	7.580192683	7.47201831	6.500011036	7.683657184	7.17319247	7.413520317	7.247641523	7.203114838	7.398781076	7.442659156	7.158283261	7.419732508	7.228172485	7.317835971
TAF12	na	9.76482664	9.959161009	9.787634846	9.600149883	9.554022236	9.957971255	9.901954262	9.961706332	10.01370302	10.02692336	9.700728772	9.95529246	9.683175131	9.966940717	9.697340693	9.607795	9.801399133	9.766287701	10.2085456	9.715875606	10.02191326	9.77692566	9.921079202	9.72165101	9.785108183	9.716184504	9.788866033	9.750587832	9.806688121	9.813954128
RAB42	na	8.163700436	8.245385646	7.746697094	8.242821686	8.620708271	8.488260169	8.243786711	8.458432867	8.669735554	8.355241087	8.18760139	8.650230585	8.637166181	8.28300591	8.237391898	8.162266109	8.394493504	8.309751187	8.303442638	7.953774477	8.278510837	8.476517813	8.309699123	8.39901268	8.129080159	8.417246454	7.923118993	8.016620337	8.155444032	8.574353264
RP11-442N24__B.1	na	4.517154065	4.720709808	5.139234959	5.008870599	4.948171518	5.230039493	5.245213727	5.442191319	4.892263125	5.365676031	5.322302452	5.009918742	5.074385183	5.207791309	5.098675876	5.368668993	5.228537125	5.666124564	5.001332568	6.026031467	5.366448506	5.351986122	4.928817901	5.51372324	5.013232567	4.948915408	5.385440518	5.232608691	5.419733671	5.3112605
U11	na	5.287485785	5.996524476	5.198522022	4.668808324	4.948171518	5.402940905	5.397720247	5.045569706	5.110018599	5.013479175	5.735635024	5.454090467	5.014574822	5.297953237	4.865237554	5.581114988	5.320239615	5.379099161	5.289353791	5.286184831	5.522141898	5.236287935	4.452493873	4.895261733	4.640236862	4.493557465	5.145321043	4.819548448	4.994882883	4.597139305
RNU11	na	5.287485785	5.996524476	5.198522022	4.668808324	4.948171518	5.402940905	5.397720247	5.045569706	5.110018599	5.013479175	5.735635024	5.454090467	5.014574822	5.297953237	4.865237554	5.581114988	5.228537125	5.379099161	5.289353791	5.286184831	5.522141898	5.236287935	4.452493873	4.895261733	4.640236862	4.493557465	5.145321043	4.819548448	4.994882883	4.597139305
GMEB1	na	10.92191854	10.94240605	11.05462497	10.93221704	10.89025517	10.94824855	11.05005068	10.95000962	10.97189317	11.01209724	10.82151618	11.01225548	10.936928	11.07685218	10.91800709	10.92415306	10.9636811	10.91188415	11.33131954	10.90030489	10.96762247	10.86406479	11.06048528	11.03530237	10.9393282	11.15977669	11.07586388	10.97990918	11.05177092	10.91037478
SCARNA24	na	4.909150753	4.467551015	4.931451083	4.568590844	5.01272188	4.642588877	4.437814377	4.431760926	4.117750744	4.671713438	4.117750744	4.117750744	4.602594299	4.453525513	4.649225222	4.524486013	4.460194942	4.117750744	4.117750744	4.117750744	4.117750744	4.117750744	4.452493873	4.468820673	4.420503672	4.765065453	4.719272426	4.434073879	4.453646052	4.117750744
YTHDF2	na	11.18599551	11.13631253	11.08205683	11.18084551	11.07162635	11.11014296	11.16070786	11.24424764	11.08853508	11.1307795	11.04712515	11.2867913	11.09802191	11.11176086	11.25479978	10.74189633	11.18078512	11.16677482	11.29552006	11.09461701	11.14119535	11.1717092	11.24536382	11.03032224	11.08149514	11.11732097	11.01169443	11.07991999	11.08668269	11.14107221
OPRD1	na	4.680817354	4.812338336	4.117750744	4.568590844	4.117750744	4.54706049	4.117750744	4.431760926	4.117750744	4.117750744	4.117750744	4.753551516	4.879102783	4.591548383	4.117750744	4.923408455	4.600916489	4.797608407	5.349217701	4.117750744	4.602303996	4.117750744	4.782834748	4.613028788	4.640236862	4.117750744	4.610064207	4.117750744	4.117750744	4.117750744
RP1-212P9.2	na	5.98751728	5.251362007	5.723374189	5.700426498	5.805803749	5.434210839	5.780790921	5.823974643	5.495857107	5.624778692	5.818921408	6.087074469	6.085081213	6.067576465	5.608778366	5.628300773	5.716283004	5.955777101	5.459231666	5.789856992	5.592237401	5.863784889	5.488938015	5.951329391	5.936933541	5.719605133	6.156274023	5.738098525	5.746476553	6.043087296
RP1-212P9.3	na	5.98751728	5.251362007	5.885319759	5.752604311	5.913331295	5.680952849	6.068752911	5.934766399	5.587984818	5.534768515	5.969933244	6.1379063	5.864093212	6.172053499	5.608778366	5.79966735	5.55390036	5.894873897	5.693133026	5.789856992	5.658172272	6.034798005	5.523823259	6.02738346	5.83450573	5.823967658	6.111610361	5.835290246	5.954236498	6.271454476
Y_RNA	na	4.117750744	4.611246193	4.117750744	4.117750744	4.117750744	4.117750744	4.117750744	4.431760926	4.117750744	4.117750744	4.117750744	4.117750744	4.117750744	4.117750744	4.117750744	4.117750744	4.117750744	4.117750744	4.117750744	4.117750744	4.117750744	4.117750744	4.117750744	4.117750744	4.117750744	4.117750744	4.117750744	4.117750744	4.117750744	4.117750744
EPB41	na	15.26198798	15.18634904	15.22710256	15.14790961	15.08419358	15.19407999	15.17935525	15.53863673	14.99675714	15.10447408	15.0954218	14.93160954	14.94926517	15.57809857	15.35332802	15.60329369	15.07065129	14.79126698	15.39855107	14.98430304	15.15588819	14.63980645	15.24041618	15.17336008	15.06266757	15.33466303	15.57636732	15.20815602	14.89415244	15.25204185
RP4-604A21.1	na	6.683144052	6.76651807	6.65701214	6.856378596	5.718266682	6.469585679	6.235246849	6.775922599	6.298744203	6.754070229	7.167396647	6.837010963	6.47123735	5.801344589	6.467657394	6.778233312	6.30493377	6.701617354	6.917753894	6.671033318	6.582322949	6.593507876	6.817479711	6.855498791	6.5246204	6.482191997	6.46714333	6.329345049	6.654479313	6.109523778
Y_RNA	na	4.117750744	4.117750744	4.117750744	4.117750744	4.117750744	4.117750744	4.117750744	4.431760926	4.117750744	4.438886292	4.529632383	4.117750744	4.46138961	4.117750744	4.117750744	4.117750744	4.460194942	4.117750744	4.117750744	4.117750744	4.117750744	4.565746261	4.117750744	4.468820673	4.117750744	4.117750744	4.117750744	4.117750744	4.117750744	4.457505642
Metazoa_SRP	na	5.347264654	6.069433379	5.53502997	5.67342724	5.748177318	5.550774231	5.648527084	5.409073945	5.495857107	5.595579647	5.645932041	5.728580269	5.593058743	5.207791309	5.480620454	5.838862411	5.55390036	5.023395242	5.225536897	5.18899216	5.592237401	5.276412079	5.712743361	5.348971685	5.674487515	5.563918759	5.427150525	5.418027414	5.627027533	5.543412292
TMEM200B	na	11.3548378	11.38949496	11.55036668	11.1887904	11.0893529	11.28239615	11.33805262	11.71765728	11.45137393	11.3609387	11.46429887	10.98811801	11.18950945	11.79693128	11.30389836	11.60718684	11.3098197	10.96557329	11.65720158	11.25226823	11.50728471	10.84301051	11.65414558	11.33326071	11.54686815	11.64336284	11.84205623	11.49326073	11.20753133	11.46267309
RP11-242O24.3	na	5.347264654	5.14771153	4.117750744	4.668808324	5.128127484	5.017181109	5.01056948	5.139757379	5.060879272	4.756127865	5.186579967	5.202210734	5.074385183	4.591548383	4.865237554	5.173709086	5.071160497	4.86115572	4.681753505	4.954929325	4.602303996	4.947751074	4.694986252	4.722877485	4.852728535	5.096006222	4.719272426	4.819548448	4.994882883	5.00470209
SRSF4	na	13.26359487	13.11160388	13.19952732	13.17201351	12.97760922	13.11470195	13.10758904	13.02488916	13.15403338	13.09590439	13.12425335	13.06710498	13.11135603	13.12146994	13.201596	13.22123001	13.13352673	13.12095632	13.09296595	13.25456322	13.03529566	13.21896356	13.30620732	13.2104204	13.14543828	13.19419243	13.24866935	13.20224099	13.06891491	13.05511586
RP11-242O24.5	na	5.732135113	6.224833036	5.651760439	5.645774958	5.988174052	5.797821809	6.319238959	5.752226274	5.700036182	6.054502232	6.196768021	5.890943651	5.967208087	6.151831403	5.525036586	5.876817094	5.885182247	6.051055178	5.558821248	5.818490823	5.592237401	5.994212358	6.040405635	6.12210191	6.15288437	5.719605133	6.178034557	5.483638123	5.746476553	5.433804895
uc_338	na	7.393847508	7.322054632	7.072021537	7.095705905	7.466696556	6.834929159	6.903477244	6.647420798	6.730548739	6.800674535	7.196120141	7.164069652	6.809868675	6.88427587	6.507456022	7.018248372	7.176616818	6.173386525	6.565111497	7.126972723	6.8597649	6.034798005	6.515908062	5.841998351	6.774383464	6.312922826	6.943827311	6.51994376	7.152403957	6.271454476
MECR	na	9.459109443	9.418950609	9.557182506	9.472258603	9.254313794	9.264409156	9.250450984	9.344795103	9.405775129	9.421111929	9.72279749	9.509354316	9.501975967	9.315008726	9.293607697	9.33722816	9.061689745	9.608236855	9.579792328	9.501167402	9.306605176	9.49411255	9.6412459	9.598187641	9.649651152	9.49705944	9.638030801	9.503061153	9.574091497	9.292752765
RP11-467D18.2	na	5.08120878	5.251362007	5.823159164	5.243106393	5.405758845	5.464569584	5.062917974	5.139757379	5.242816144	5.534768515	5.322302452	5.360853532	5.279335887	5.340055373	5.224244468	5.581114988	5.275483502	5.070716039	5.157018168	5.286184831	5.231606096	5.104200176	5.156119293	5.151315737	5.544765101	5.331568072	5.198497973	5.38360035	4.994882883	5.353785049
PTPRU	na	7.821578481	8.200668435	7.919785388	8.192962508	8.920159952	7.931369608	8.235569598	8.296910252	8.482191706	8.082895428	9.139958693	8.324100489	8.787145236	7.707255108	8.409497947	8.155227805	8.844199091	9.209124023	7.825741526	9.666902275	9.344416325	9.601486675	7.923861963	9.010013804	9.09676975	8.456796442	9.120906621	9.147526954	9.898174315	8.673567309
AL645859.1	na	4.117750744	4.117750744	4.117750744	4.117750744	4.117750744	4.117750744	4.117750744	4.117750744	4.117750744	4.117750744	4.117750744	4.117750744	4.710187369	4.117750744	4.117750744	4.117750744	4.117750744	4.117750744	4.117750744	4.117750744	4.117750744	4.117750744	4.117750744	4.468820673	4.420503672	4.117750744	4.466709179	4.117750744	4.117750744	4.117750744
RP3-437I16.1	na	4.909150753	4.117750744	4.117750744	4.117750744	4.601570194	4.117750744	4.569470417	4.560960353	4.826163236	4.117750744	4.698294709	4.486801244	4.879102783	4.117750744	4.117750744	4.117750744	4.947069242	4.86115572	4.117750744	5.019973521	4.602303996	4.748817488	4.590099088	4.613028788	4.545129679	4.863171583	4.117750744	4.564212174	4.785094188	4.117750744
AL139151.1	na	4.117750744	4.117750744	4.117750744	4.117750744	4.117750744	4.117750744	4.117750744	4.117750744	4.117750744	4.117750744	4.117750744	4.117750744	4.117750744	4.117750744	4.117750744	4.117750744	4.117750744	4.117750744	4.117750744	4.117750744	4.117750744	4.117750744	4.117750744	4.117750744	4.117750744	4.117750744	4.117750744	4.117750744	4.117750744	4.117750744
RP11-810H18.1	na	4.805225967	4.117750744	4.117750744	4.117750744	4.117750744	4.54706049	4.437814377	4.117750744	4.568469714	4.117750744	4.529632383	4.63826341	4.602594299	4.117750744	4.117750744	4.817687488	4.460194942	4.117750744	4.117750744	4.463514906	4.461182898	4.117750744	4.117750744	4.468820673	4.117750744	4.117750744	4.117750744	4.117750744	4.696955697	4.597139305
AC092265.1	na	4.117750744	4.117750744	4.117750744	4.117750744	4.117750744	4.117750744	4.117750744	4.117750744	4.117750744	4.117750744	4.117750744	4.117750744	4.117750744	4.117750744	4.117750744	4.117750744	4.117750744	4.117750744	4.117750744	4.117750744	4.117750744	4.117750744	4.117750744	4.117750744	4.117750744	4.117750744	4.117750744	4.117750744	4.117750744	4.117750744
RP4-656G21.1	na	4.517154065	4.117750744	4.117750744	4.568590844	4.117750744	4.117750744	4.117750744	4.117750744	4.117750744	4.117750744	4.117750744	4.117750744	4.117750744	4.117750744	4.117750744	4.117750744	4.117750744	4.117750744	4.117750744	4.117750744	4.117750744	4.435165111	4.117750744	4.117750744	4.117750744	4.117750744	4.117750744	4.117750744	4.117750744	4.117750744
AL645944.1	na	4.117750744	4.117750744	4.117750744	4.117750744	4.117750744	4.117750744	4.117750744	4.117750744	4.117750744	4.117750744	4.117750744	4.117750744	4.117750744	4.117750744	4.117750744	4.117750744	4.117750744	4.424037872	4.117750744	4.117750744	4.117750744	4.117750744	4.117750744	4.117750744	4.117750744	4.117750744	4.117750744	4.117750744	4.117750744	4.117750744
RP11-179G8.1	na	4.117750744	4.117750744	4.117750744	4.117750744	4.117750744	4.117750744	4.117750744	4.117750744	4.117750744	4.117750744	4.117750744	4.117750744	4.117750744	4.117750744	4.117750744	4.117750744	4.117750744	4.117750744	4.117750744	4.117750744	4.117750744	4.117750744	4.117750744	4.117750744	4.117750744	4.117750744	4.117750744	4.117750744	4.117750744	4.117750744
RP11-111I12.1	na	4.117750744	4.117750744	4.636430492	4.752793161	4.460660399	4.117750744	4.117750744	4.117750744	4.117750744	4.117750744	4.117750744	4.117750744	4.117750744	4.117750744	4.117750744	4.691087842	4.117750744	4.646291698	4.117750744	4.117750744	4.117750744	4.748817488	4.590099088	4.117750744	4.545129679	4.117750744	4.117750744	4.117750744	4.117750744	4.117750744
RP5-893G23.1	na	4.117750744	4.117750744	4.117750744	4.117750744	4.117750744	4.54706049	4.75402236	4.560960353	4.117750744	4.117750744	4.933407681	4.63826341	4.117750744	4.117750744	4.117750744	4.117750744	4.117750744	4.117750744	4.517822267	4.117750744	4.117750744	4.117750744	4.452493873	4.117750744	4.117750744	4.117750744	4.117750744	4.117750744	4.117750744	4.597139305
RP3-357I16.1	na	4.117750744	4.117750744	4.117750744	4.117750744	4.117750744	4.117750744	4.117750744	4.117750744	4.117750744	4.117750744	4.117750744	4.117750744	4.117750744	4.453525513	4.117750744	4.117750744	4.117750744	4.117750744	4.117750744	4.117750744	4.117750744	4.117750744	4.117750744	4.117750744	4.117750744	4.117750744	4.117750744	4.117750744	4.117750744	4.117750744
RP4-591L5.1	na	4.117750744	4.117750744	4.117750744	4.117750744	4.117750744	4.117750744	4.117750744	4.117750744	4.117750744	4.117750744	4.117750744	4.117750744	4.117750744	4.117750744	4.117750744	4.117750744	4.117750744	4.117750744	4.117750744	4.117750744	4.117750744	4.117750744	4.117750744	4.117750744	4.117750744	4.117750744	4.117750744	4.117750744	4.117750744	4.117750744
RP4-591L5.2	na	4.117750744	4.117750744	4.117750744	4.117750744	4.117750744	4.117750744	4.117750744	4.117750744	4.117750744	4.117750744	4.117750744	4.117750744	4.117750744	4.117750744	4.117750744	4.117750744	4.117750744	4.117750744	4.117750744	4.117750744	4.117750744	4.117750744	4.117750744	4.117750744	4.117750744	4.117750744	4.117750744	4.117750744	4.117750744	4.117750744
MATN1	na	7.370432398	6.911947913	7.531886686	7.533043219	7.691372044	7.232825767	7.320255132	7.409506817	7.623424901	7.497889308	7.673868465	7.747754326	7.770847482	7.218099096	7.507719131	7.365029204	7.136267958	7.256639641	7.057775966	7.542304875	7.702015796	7.470092558	7.457041279	7.728110667	7.561445455	7.402397843	7.168707488	7.581353849	7.190799824	7.76878707
MATN1-AS1	na	8.087318838	8.029310338	8.49390265	8.337620746	8.620708271	8.214230972	7.98886889	8.246649	8.136224374	8.304755324	8.335361117	8.329248308	8.489736721	8.065392172	8.260069132	7.998815906	7.826496374	7.958357748	7.933309868	7.942007712	8.310401442	7.95808586	8.026595805	8.23006866	7.933731562	8.39196261	8.224413061	8.443304187	7.688296405	8.570680027
LAPTM5	na	15.43480044	15.53315079	15.33166163	15.28469484	14.98632678	15.283794	15.59276184	15.07299493	15.43397704	15.52527296	14.76493134	15.61203166	15.06703505	15.28962697	15.25802744	15.36668134	15.21690255	15.21340865	15.82111013	14.89004446	15.26047706	15.11600585	15.52149134	15.42554668	15.22498433	15.37961691	15.04020597	15.21163286	15.07891714	15.24512345
MIR4420	na	6.380752418	6.069433379	6.497613959	6.37904723	6.14711879	6.495549474	6.302866948	5.264557174	5.802145859	6.823396851	5.93389647	6.880578121	5.89070053	6.341102772	6.447304715	6.554938041	5.858640461	5.873878004	5.51017755	6.095696975	6.128255452	5.930732107	5.948641213	6.144716262	5.790963762	6.578023687	5.648026667	6.048770081	5.930134064	6.465665838
RP5-1125N11.1	na	4.117750744	4.117750744	4.117750744	4.117750744	4.601570194	4.117750744	4.117750744	4.117750744	4.117750744	4.117750744	4.117750744	4.117750744	4.117750744	4.117750744	4.117750744	4.117750744	4.117750744	4.86115572	4.117750744	4.117750744	4.117750744	4.117750744	4.117750744	4.117750744	4.117750744	4.117750744	4.466709179	4.117750744	4.117750744	4.117750744
RP1-65J11.1	na	4.117750744	4.467551015	4.751324263	4.117750744	4.601570194	4.642588877	4.569470417	4.431760926	4.668660853	4.671713438	4.529632383	4.63826341	4.710187369	4.784857823	5.163664686	4.117750744	4.79793099	4.797608407	4.681753505	4.605578899	4.602303996	4.565746261	4.782834748	4.722877485	4.420503672	5.382387501	4.719272426	4.434073879	4.785094188	4.597139305
RN7SKP91	na	4.117750744	4.117750744	4.117750744	4.117750744	4.117750744	4.117750744	4.117750744	4.431760926	4.117750744	4.117750744	4.117750744	4.117750744	4.117750744	4.117750744	4.117750744	4.117750744	4.117750744	4.550100389	4.117750744	4.117750744	4.117750744	4.117750744	4.117750744	4.468820673	4.117750744	4.117750744	4.117750744	4.117750744	4.453646052	4.117750744
RP1-65J11.5	na	5.732135113	5.582504742	5.254199069	5.527794676	5.364650422	5.604674945	5.432483764	5.409073945	5.429734613	5.534768515	5.322302452	5.078953993	5.48609309	5.053139996	5.567703089	5.531827968	5.55390036	4.973106314	5.225536897	5.18899216	5.32353572	5.488043214	5.415527862	5.392684601	5.488275667	4.948915408	5.579237463	5.483638123	5.493350041	5.433804895
SDC3	na	13.3845037	13.32201047	12.86205979	13.54971636	13.75916431	13.81721495	13.34081133	13.22227928	13.48953592	13.27503378	13.5226018	13.47080048	14.00647235	12.94052408	13.32631941	13.80668496	13.39960108	13.74035109	13.91380979	13.45876216	12.9872823	13.94590592	13.54793681	13.69451872	13.52953559	13.78708014	13.34507538	13.3322931	13.4926294	13.77238093
RN7SL371P	na	5.08120878	5.470301038	5.254199069	5.67342724	5.01272188	5.550774231	5.324414573	5.302718141	5.495857107	5.470353304	5.548502908	5.58012254	5.074385183	5.297953237	5.608778366	5.243227931	5.228537125	5.587655844	5.157018168	5.080119393	5.182046116	5.31492649	5.250607877	5.47490071	5.060057636	5.160832261	5.427150525	5.272613764	5.340471531	5.508109208
PUM1	na	12.53887073	12.58767004	12.44618192	12.69713027	12.58872185	12.56302653	12.73399331	12.5105576	12.49824777	12.44401849	12.48658185	12.54124008	12.42636177	12.49545304	12.81731168	12.57112313	12.54455491	12.63688244	12.64794786	12.59286743	12.47233549	12.58088483	12.5599763	12.50733722	12.40097046	12.57492823	12.54396249	12.50615076	12.62769832	12.57974158
RP11-201O14.1	na	5.347264654	5.388329505	5.006840243	4.437188649	4.708941685	5.017181109	4.75402236	4.659517629	4.752623877	5.436621224	4.826429371	5.078953993	4.602594299	5.159201328	4.649225222	5.425931172	5.275483502	4.86115572	5.082773101	4.804434894	4.602303996	4.117750744	4.99195	4.117750744	4.545129679	4.493557465	5.028082783	4.944962302	5.493350041	4.457505642
RP11-201O14.2	na	4.517154065	5.030218966	4.847429265	4.568590844	5.01272188	4.722687544	4.117750744	4.742127266	4.826163236	5.115372812	4.529632383	4.117750744	4.602594299	5.107807801	4.865237554	4.923408455	4.600916489	4.726940155	4.806361999	4.463514906	5.129613879	4.887654672	4.928817901	4.468820673	4.420503672	4.863171583	4.890672154	4.434073879	4.696955697	4.597139305
SEPW1P	na	4.117750744	4.467551015	4.485494768	4.752793161	4.117750744	4.792879189	4.669879153	4.117750744	4.117750744	4.438886292	4.529632383	4.63826341	4.800271669	4.784857823	5.028316468	4.691087842	4.600916489	5.023395242	4.681753505	4.605578899	4.878653021	5.055329119	4.117750744	4.613028788	4.719986143	4.863171583	4.810690177	4.663477188	5.053465959	4.703551705
RP11-490K7.1	na	4.517154065	4.117750744	4.117750744	4.568590844	4.117750744	4.117750744	4.117750744	4.117750744	4.117750744	4.570977136	4.529632383	4.486801244	4.46138961	4.117750744	4.117750744	4.117750744	4.117750744	4.117750744	4.517822267	4.117750744	4.117750744	4.435165111	4.117750744	4.468820673	4.117750744	4.117750744	4.117750744	4.117750744	4.117750744	4.457505642
NKAIN1	na	4.117750744	4.720709808	4.117750744	4.668808324	4.117750744	4.54706049	4.117750744	4.117750744	4.668660853	4.117750744	4.698294709	4.117750744	4.117750744	4.784857823	4.649225222	4.817687488	4.79793099	4.797608407	4.117750744	4.117750744	4.709834259	4.117750744	4.782834748	4.468820673	4.719986143	4.64774039	4.117750744	4.117750744	4.931550203	4.117750744
SNRNP40	na	11.36805505	11.3650196	11.40044905	11.23607343	10.90070458	11.26932991	11.18802367	11.3295782	11.28898638	11.26798484	11.21907969	11.17434391	11.26106772	11.39695064	11.23781784	11.32655242	11.14366501	11.06836049	11.54749957	11.06994784	11.24355418	11.07118671	11.3393194	11.26343095	11.20575243	11.21186811	11.42123535	11.32108883	11.17250503	11.27606623
RP11-490K7.4	na	6.451537577	6.522856124	6.738090692	6.331748205	6.189104717	6.508344998	6.335409252	6.166089662	6.496973433	6.151312756	5.93389647	6.112744324	6.402567564	6.953273374	6.467657394	6.365639413	6.529641363	6.28506969	6.022808698	6.11809115	6.212332643	5.952257021	6.31762961	6.272638317	6.420970123	6.59639833	6.241194604	6.625035109	5.717755232	6.232835715
ZCCHC17	na	10.7202368	10.8864405	10.58185661	10.64246185	10.39772336	10.63145659	10.66106576	10.84511587	10.6744919	10.61838513	10.5904114	10.65357987	10.7613247	10.54679861	10.6395838	10.65382883	10.61884931	10.74759359	10.93165763	10.56073899	10.67229418	10.527153	10.83360994	10.73212598	10.53006456	10.75046799	10.74447478	10.57481877	10.7015188	10.56735993
RP11-266K22.2	na	8.203707374	8.424501379	8.13967861	8.345244912	8.113907021	8.269759092	8.335045953	8.36733844	8.20908071	8.231781045	8.180509069	8.282238869	8.144883136	8.247456776	8.331386704	8.270415921	8.209906183	8.247530394	8.471657761	8.249174899	8.143340471	8.176625107	8.448349041	8.283833681	8.191224308	8.471351221	8.351947858	8.296808147	8.275130787	8.150701805
FABP3	na	9.71510497	9.383920595	8.850598093	9.609654643	9.947367072	9.662200782	9.393606493	9.825192247	9.728533819	9.222505074	9.710578827	10.03914858	9.994495867	9.317148415	9.728079339	9.382999281	9.429964718	9.715954951	10.24255135	9.59765957	9.621187413	9.78384947	9.548380022	9.849983086	9.451914386	9.91168726	9.579542443	9.619886257	9.333023659	9.821688075
SERINC2	na	9.130440866	8.716516463	8.174200972	7.642851058	8.203763362	8.602116643	9.264618552	8.660754957	8.972087741	8.210833198	8.303091494	8.949631213	9.019760375	8.233895216	9.394172803	8.872979651	8.764815758	7.907088093	9.165732999	8.394122747	9.090617151	8.638333304	9.474103485	9.702092668	9.171695882	9.252621554	9.442271536	8.828802256	9.209357054	8.779155758
AC114494.1	na	7.598860609	7.032073261	6.53469954	5.983874204	6.893645604	6.824875301	7.447573475	7.020499167	7.267279786	6.823396851	6.707283481	7.318510237	7.081270947	6.694964676	7.678153893	7.094813722	7.051900481	6.509467464	7.251001531	6.848876728	7.478418411	7.152718196	7.540181142	7.713885811	7.39213525	7.228773062	7.572278761	7.237207661	7.26457641	7.07704558
RP11-439L8.2	na	5.690719641	5.836381866	5.915242499	6.26591085	5.718266682	5.752467009	5.648527084	6.148348884	5.896162894	6.03421772	5.896769418	5.920940872	5.558554227	5.953651403	6.384309552	5.368668993	5.621685923	6.373734484	5.813369887	5.56682539	6.106343769	6.335785255	5.900069049	5.977202049	5.936933541	5.790195373	5.888308638	5.881069619	6.001074441	5.791749692
RNU6-40P	na	4.117750744	4.117750744	4.117750744	4.117750744	4.117750744	4.117750744	4.117750744	4.117750744	4.117750744	4.117750744	4.117750744	4.117750744	4.117750744	4.117750744	4.117750744	4.117750744	4.117750744	4.424037872	4.117750744	4.117750744	4.117750744	4.117750744	4.117750744	4.117750744	4.117750744	4.117750744	4.117750744	4.117750744	4.117750744	4.117750744
LINC01225	na	6.812312418	6.899342607	6.338013724	6.394444476	6.594551821	7.022025261	6.985492285	6.074810346	7.048529014	6.668487261	6.004949833	6.880578121	6.172049167	6.582137373	6.507456022	6.554938041	6.247152661	5.587655844	6.383934148	6.874303898	6.68596263	6.112236491	6.186471696	6.53003171	5.917126235	6.441854816	5.832654842	5.903325751	6.068189022	7.158686672
Y_RNA	na	4.117750744	4.117750744	4.117750744	4.117750744	4.117750744	4.117750744	4.117750744	4.117750744	4.117750744	4.117750744	4.117750744	4.117750744	4.117750744	4.117750744	4.117750744	4.117750744	4.117750744	4.117750744	4.117750744	4.117750744	4.117750744	4.117750744	4.117750744	4.117750744	4.117750744	4.117750744	4.117750744	4.117750744	4.117750744	4.117750744
LINC01226	na	6.97805339	7.358994938	7.351376197	6.867220747	7.450372361	7.630336015	7.433176946	6.730580698	7.267279786	7.134891238	6.947877565	7.297458962	6.77018825	6.942009842	6.940329037	7.632988842	6.802484511	6.756491329	6.724793853	7.208579093	7.288619961	6.996691567	6.912527912	7.171999985	6.854963686	6.312922826	6.816070961	6.734277827	6.83705262	7.682511561
RP11-439L8.5	na	6.380752418	6.286095003	6.272814017	6.424712605	6.307454508	6.59465846	6.711107751	6.183588534	6.453783665	6.464602757	6.557761686	6.729644767	5.967208087	6.110401856	5.893251981	6.701204072	6.247152661	5.473529339	5.693133026	6.284428247	6.291272373	6.093316942	6.244309884	6.461434286	6.434375239	6.357313151	5.992528517	6.179101069	6.172690143	6.109523778
RP11-73M7.1	na	4.517154065	5.201001536	4.485494768	4.437188649	4.877516106	4.642588877	5.112155755	4.659517629	4.668660853	4.117750744	4.529632383	4.849981219	4.879102783	4.453525513	4.865237554	4.117750744	5.011538984	5.023395242	4.681753505	5.080119393	5.014049594	4.887654672	4.694986252	4.895261733	4.545129679	4.64774039	4.466709179	4.434073879	5.159561373	4.597139305
TINAGL1	na	10.6033894	10.64073649	10.60935202	10.84976442	11.79505108	10.58638751	10.58895613	10.86888131	11.16834335	10.88144708	11.1903414	11.03599569	11.70221131	10.10702409	11.31271001	10.73250331	12.04541338	12.82165367	11.0515849	12.32296283	11.74603498	12.50689503	10.99097333	11.5805739	11.93708574	11.29584671	12.19941376	11.85944077	12.53192323	11.30889224
HCRTR1	na	7.838656973	7.854010032	8.06189563	7.969170599	7.698282086	7.630336015	8.060476479	7.569984018	7.887118881	7.86926502	7.611697882	7.880305985	7.796922429	7.783950645	7.488527001	7.768727375	7.602428261	7.725118837	7.87639769	7.988504273	7.681175019	7.908026688	7.776337617	7.685002257	8.034738898	7.784857561	7.892298775	7.50955802	7.869400898	7.76878707
PEF1	na	11.76825553	11.8271524	11.98188619	11.70868235	11.29854406	11.68520855	11.77665672	11.58745072	11.75252119	11.88740609	11.63751541	11.73987409	11.73231799	11.60333178	11.66102437	11.83380655	11.68448743	11.72371197	12.02174183	11.64965126	11.82322977	11.61795295	11.93404569	11.76959912	11.84258365	11.98057969	11.91479557	11.73622201	11.87841018	11.67003419
RP11-73M7.6	na	8.087318838	8.190538866	8.104303264	8.032038032	8.431457655	7.985526151	8.05581259	8.097493224	8.100612666	7.952531272	8.166218198	8.475673988	8.420411839	7.964865959	8.544824731	8.1195078	8.243151284	8.834852462	8.154408246	8.685563231	8.447784687	9.271741876	8.193820496	8.638990672	8.676710407	8.189573111	8.585048732	8.289075451	9.058786296	8.352648775
RP11-73M7.9	na	7.494664602	7.82148401	7.410907389	7.339000978	6.941669926	7.524190767	7.366513529	7.195852245	7.36885102	7.351394614	7.369746403	7.724412055	7.581115683	7.151589999	7.799615042	7.425191348	7.272685902	7.714294495	7.386128619	7.470092016	7.193101494	7.449142253	7.335166488	7.571140146	7.145211998	7.556995422	7.25919546	7.127463171	7.613087344	7.335428594
COL16A1	na	11.66077761	11.31768822	11.67068513	12.10467499	12.92848784	11.48695913	11.63010227	12.03143751	11.98460257	11.176724	12.37879294	11.95852726	12.2320099	11.70725406	11.97720823	11.47333069	12.49383752	12.98751888	11.88441211	13.01190253	12.87122029	13.80545356	11.97600608	12.70488549	13.08378358	11.88439874	12.69082955	12.40590699	13.60569555	12.49258916
BAI2	na	7.272678876	7.215168207	7.871433857	7.546411631	7.383122914	7.382632259	6.597139507	7.458220948	7.322879945	7.196540369	7.513018803	7.438617726	7.703491823	7.554910409	7.33563006	7.195411872	7.652996134	7.535034532	7.671589511	7.669423157	7.533830613	8.369884033	7.335166488	7.586859613	7.910795515	7.228773062	7.706196627	7.884045777	8.433838659	7.813165289
MIR4254	na	4.117750744	4.117750744	4.117750744	4.117750744	4.117750744	4.117750744	4.117750744	4.117750744	4.117750744	4.117750744	4.117750744	4.117750744	4.117750744	4.117750744	4.117750744	4.117750744	4.117750744	4.117750744	4.117750744	4.463514906	4.117750744	4.117750744	4.117750744	4.117750744	4.117750744	4.117750744	4.117750744	4.117750744	4.117750744	4.117750744
RP11-84A19.3	na	5.223761053	5.14771153	5.885319759	5.463653738	5.623571636	6.0927109	5.466123847	5.823974643	5.429734613	5.436621224	5.858473742	5.61910243	5.593058743	5.159201328	5.224244468	5.173709086	5.621685923	5.503209287	5.558821248	5.531026184	5.407609106	5.608661279	5.204577973	5.47490071	5.790963762	5.22126258	5.29646803	5.272613764	6.111024413	5.508109208
SPOCD1	na	7.547719416	7.554480644	8.590649367	8.230518585	8.328791681	8.602116643	7.708488264	7.886110185	7.778411552	7.780836755	8.34806839	8.308545234	7.878515671	7.752494619	7.995149785	7.549175961	8.432018892	8.327549139	8.119850711	8.529688665	7.988435375	8.340057382	7.495438134	7.932166654	8.476371646	7.76126848	7.433023622	7.697405767	8.54048534	7.709619176
RP11-84A19.2	na	6.812312418	6.694954383	6.769221552	6.731110759	6.818326495	6.686996543	6.975501677	6.695559909	6.718573846	6.834618843	6.842027227	6.647445158	6.687203825	6.761012828	6.583680608	6.796832603	6.878448522	6.67903516	6.60682808	6.641495569	6.671632288	6.397520139	6.715373651	6.478915925	6.573588512	6.667501805	6.675220039	6.449829593	6.812412433	6.705706723
RP11-84A19.4	na	5.603099824	5.470301038	5.449645809	5.322174612	6.081433705	5.883656701	5.853541861	5.701835652	5.726412436	5.708110929	5.93389647	5.728580269	5.967208087	5.801344589	5.759628296	5.480197601	6.056450751	5.237599503	5.225536897	5.601497362	5.990693399	5.994212358	5.156119293	5.72169007	5.698736611	5.521347565	5.648026667	5.19081555	5.828655712	5.577609065
PTP4A2	na	13.33038861	13.45471424	13.39552622	13.24723221	13.17328793	13.3350281	13.38729937	13.28305656	13.29679266	13.39186293	13.388349	13.43598319	13.20761799	13.40340224	13.42166432	13.3880984	13.33218868	13.27316133	13.62069293	13.23475526	13.28473169	13.19385035	13.46340378	13.29826662	13.32564154	13.37237577	13.37546093	13.375364	13.27517193	13.45607283
RP4-534N18.2	na	6.603443267	6.305892403	6.379749925	6.08499978	6.081433705	6.075087527	6.217777738	6.251303254	6.122812929	5.971310989	5.896769418	6.32325388	6.311400899	6.110401856	6.149401973	6.287051376	6.123229769	5.411541849	6.43158592	6.026031467	6.061351305	5.550014109	6.225316296	5.841998351	6.201578178	6.037214928	6.088676898	5.68630209	6.359281668	6.193031337
KHDRBS1	na	13.01882717	13.09445034	12.96591778	12.96909422	12.87517695	13.0184888	13.06011685	12.95984225	13.0278088	12.93304511	12.8666101	13.05863136	12.90309232	13.02290266	12.97207278	12.86102296	13.00662201	13.08593686	13.26035478	12.93885569	13.00230677	13.04825749	13.08868555	13.07982784	13.02110822	13.03204802	12.95134006	12.98712773	13.00216083	13.04177322
RP11-277A4.4	na	6.020002084	5.684367648	5.651760439	5.617430801	5.590160854	5.705285035	5.466123847	5.752226274	5.752203482	5.681003236	5.93389647	5.728580269	5.89070053	5.801344589	5.480620454	6.231907493	5.55390036	5.994767564	5.349217701	5.818490823	5.750437285	5.840620996	5.415527862	6.144716262	5.896992755	6.008917053	5.427150525	5.787692171	5.562220429	5.610779875
TMEM39B	na	9.602761677	9.668562797	9.752011231	9.822137062	9.587686552	9.667707883	9.731817149	9.635956883	9.738670009	9.667911255	9.356257513	9.804918846	9.815872802	9.773336356	9.528320587	9.749621332	9.734710849	9.659601974	9.784960546	9.901198046	9.913680124	10.02615277	9.907035776	9.813994337	9.768697298	9.842607976	9.787199816	9.775639887	10.00956717	9.721070142
MIR5585	na	4.680817354	4.117750744	4.485494768	4.752793161	4.117750744	4.54706049	4.117750744	4.117750744	4.668660853	4.117750744	4.529632383	4.486801244	4.602594299	4.453525513	4.117750744	4.117750744	4.708146524	4.117750744	4.117750744	4.713817528	4.117750744	4.435165111	4.452493873	4.117750744	4.640236862	4.948915408	4.466709179	4.117750744	4.696955697	4.457505642
Metazoa_SRP	na	5.287485785	5.251362007	5.651760439	5.558490806	5.520149743	5.06419892	5.324414573	5.045569706	5.429734613	5.206476268	5.441521925	5.202210734	5.130201866	5.456734307	5.334816859	5.173709086	5.228537125	5.379099161	5.558821248	5.019973521	5.182046116	5.055329119	5.204577973	5.204776101	5.060057636	5.025825748	5.248752947	5.232608691	5.208166686	5.266804973
KPNA6	na	12.57541402	12.46401191	12.48408869	12.59441519	12.67755332	12.54051365	12.61077898	12.36865656	12.44133642	12.56904464	12.47760045	12.45082475	12.46399625	12.64337551	12.61216334	12.75020575	12.48718543	12.44375635	12.55726809	12.49759669	12.38171694	12.72305832	12.52616181	12.53673181	12.36049282	12.64197587	12.59602546	12.59010936	12.50566261	12.61709473
RP4-622L5.2	na	9.326885894	9.383920595	9.184833882	9.349029924	9.421313934	9.242426605	9.378798468	9.046418892	9.12352196	9.291794713	9.168840332	9.166098965	9.292393079	9.240300999	9.137423005	9.50116028	9.200825301	9.211038908	9.346461558	9.210209549	9.093233052	9.396280048	9.186070392	9.118681294	9.165920352	9.315716152	9.339121264	9.276037759	9.157712062	9.330118147
TXLNA	na	12.72900336	12.6242214	12.66477759	12.54224687	12.78981951	12.59407419	12.47256982	12.57249454	12.62069528	12.54922222	12.56363593	12.71575591	12.65894593	12.42210623	12.70054533	12.56782624	12.81786643	12.88144175	12.71694472	12.88024253	12.67039624	13.16511509	12.58355871	12.84861562	12.68119457	12.71827119	12.64005972	12.74817129	12.79266708	12.60437738
CCDC28B	na	9.810740044	9.878119195	10.20448163	9.765162914	9.766520966	9.935323424	9.718650301	9.885647615	9.737226339	9.692226546	10.10713903	9.84848527	9.864179033	10.01516324	9.744209141	9.912408116	9.926178474	9.698324319	9.830397306	9.908739394	9.818940348	9.906917847	9.902795935	9.867646073	9.944197443	9.764164578	9.660049182	9.733641271	9.808210727	9.951424554
RP4-622L5.7	na	8.597924835	8.508355842	8.847044326	8.841726613	8.728724735	8.845341674	8.743767759	8.721383206	8.512946819	8.775667327	8.509436758	8.418883566	8.905169448	8.699179185	8.697815848	8.923445305	8.771330175	8.623764526	8.66111483	8.897726419	8.702252552	8.832709829	8.863992944	8.653896509	8.825886264	8.790364876	8.785556303	8.598271718	8.776887219	8.810623064
IQCC	na	9.497056061	9.559001037	9.83499889	9.753778567	9.633175235	9.741371308	9.565272937	9.411079624	9.403956093	9.556426957	9.43265	9.131226245	9.593573605	9.495879991	9.473733494	9.89145488	9.675234116	9.351327821	9.604915617	10.02432639	9.537267706	9.64776818	9.659792294	9.732208392	9.649651152	9.779809496	9.770430854	9.599762833	9.699185632	9.68929324
DCDC2B	na	8.597924835	8.524554732	8.885661136	8.852451086	8.787910783	8.752409214	8.552243865	8.338104819	8.378356806	8.681523222	8.586474831	8.354713873	8.626347255	8.590028371	8.260069132	8.738480502	8.708218271	8.755672909	8.259702299	8.82936318	8.671050238	8.780990402	8.75204135	8.764457288	8.750659864	8.64825251	8.592712781	8.671392937	8.580307333	8.599806292
TMEM234	na	10.27573765	10.06104564	10.33056908	10.36144003	10.05822356	10.31713107	10.05178526	9.966478257	10.03969878	10.33357599	9.970375156	9.956951939	10.09584961	10.25491709	9.976990143	10.37922826	10.19895687	10.30878113	9.931158459	10.42641318	10.24634583	10.35285229	10.36810604	10.45893033	10.36104576	10.28081343	10.30770293	10.23692866	10.15185833	10.19117098
EIF3I	na	12.57383051	12.63076874	12.66427355	12.57393546	12.417906	12.4195051	12.40068072	12.49702055	12.56525032	12.57702034	12.60116893	12.50456042	12.63759531	12.4474599	12.53577754	12.55156165	12.67276826	12.76856639	12.88678082	12.91883487	12.63921732	12.66763411	12.68268414	12.78963376	12.72485742	12.70374148	12.80469666	12.64681865	12.85750225	12.48749497
MTMR9LP	na	9.066954636	8.754761089	8.936703868	9.393735681	10.10803668	9.156868	8.948313317	9.290622787	9.198913044	9.342619439	9.533220927	9.233408899	9.628281529	9.09321243	9.220518048	9.459046191	10.15982398	10.49463763	8.911446985	10.55690523	9.839327547	10.65421713	9.646327721	10.1054512	10.08542707	9.772008261	10.04873154	9.982243429	10.64812093	9.782596627
FAM167B	na	8.918970705	9.297142871	9.334373784	9.009205308	8.708442034	8.710284365	8.575190448	9.216407243	9.270553059	8.992061364	9.668243132	9.6555296	9.617411159	8.575782633	9.290864076	8.820679299	9.544575326	9.868046991	9.54386731	9.050198253	9.203867051	9.089175252	9.429594224	9.494499386	9.594845445	9.183697312	9.65457604	9.283822676	9.06134411	8.819930562
LCK	na	10.08076134	10.19459799	10.42048073	9.563122982	9.763251519	10.08480387	9.759225046	9.814644674	9.849716794	10.28045188	9.828340917	9.6555296	9.667452494	9.999267595	9.721983825	9.973500454	9.336500455	9.097610983	9.67301674	8.560712016	9.57890581	9.741798819	10.13980005	9.725178736	9.20023112	9.958833281	9.257205065	9.889668046	9.220840684	10.14630496
Metazoa_SRP	na	4.680817354	5.091000411	4.485494768	4.826351401	4.877516106	4.642588877	4.75402236	4.742127266	4.568469714	4.570977136	4.698294709	4.753551516	4.46138961	4.117750744	4.494616193	4.117750744	4.947069242	4.973106314	4.517822267	4.804434894	4.709834259	4.748817488	4.590099088	5.151315737	4.852728535	4.64774039	4.610064207	4.819548448	4.785094188	4.792660735
Y_RNA	na	4.117750744	4.117750744	4.117750744	4.117750744	4.117750744	4.117750744	4.569470417	4.117750744	4.117750744	4.570977136	4.117750744	4.117750744	4.117750744	4.117750744	4.117750744	4.524486013	4.117750744	4.117750744	4.117750744	4.117750744	4.117750744	4.117750744	4.452493873	4.117750744	4.117750744	4.117750744	4.117750744	4.117750744	4.117750744	4.117750744
HDAC1	na	12.71814924	12.90469725	12.76526145	12.66919788	12.39512457	12.74880805	12.80264802	12.77131273	12.73536642	12.78958755	12.58820992	12.73256045	12.61045488	12.80292815	12.59142492	12.67895711	12.51893602	12.63171377	12.8234737	12.55661485	12.77582569	12.56087774	12.80204047	12.73383751	12.57579719	12.71598673	12.68099691	12.72317997	12.60642318	12.68245304
MARCKSL1	na	11.17851279	11.34297283	11.42802777	11.38042195	11.20468128	11.06653016	11.39936942	11.22844658	11.10709033	11.20919452	11.22938964	11.1198458	11.41278868	10.90055927	11.41697039	11.11243562	11.77263045	11.64061848	11.51474969	11.64875111	11.71625259	11.65993992	11.3367032	11.6387584	11.73269799	11.45164397	11.29681669	11.71875283	11.9855436	11.36393778
RP4-811H24.9	na	4.909150753	4.812338336	5.254199069	4.752793161	4.601570194	4.91374734	4.75402236	5.045569706	5.156501101	4.95725617	4.117750744	5.202210734	4.602594299	4.591548383	4.649225222	4.691087842	5.228537125	4.117750744	5.001332568	4.883726165	5.231606096	4.887654672	4.99195	4.613028788	5.060057636	4.64774039	4.610064207	4.434073879	4.862244704	4.703551705
TSSK3	na	10.42093145	10.11542599	10.53630304	10.34256977	10.52476409	10.57983255	10.56872176	10.37811405	10.34275814	10.26938617	10.0167579	9.973442516	10.29767101	10.58722962	10.34930846	10.75122857	10.28785075	10.00781762	10.0419839	10.27478262	10.37328052	10.10786972	10.53077829	10.39394208	10.4743406	10.65722651	10.53513507	10.55486374	10.024052	10.41417715
FAM229A	na	11.13707826	10.80772275	11.33037486	11.08760561	11.203476	11.39495366	11.33374277	11.08610556	11.11043852	11.06715129	10.73973078	10.65766662	11.12831672	11.31105093	11.01090048	11.35437426	10.96510036	10.68219686	10.83202298	10.93763719	11.17736032	10.84632057	11.37188331	11.05855133	11.19493128	11.31005319	11.23645354	11.32486409	10.72910231	11.18249289
BSDC1	na	14.09124598	13.96193546	14.07900241	14.05305174	13.70451614	14.03003638	13.98733881	13.88386644	13.85291298	13.98360533	13.93456474	13.75510253	13.87276398	14.06790262	14.01162524	14.40131265	13.78285988	13.64803715	14.02600994	14.00773146	13.94847457	13.69487177	14.20621237	14.08476364	14.01375309	14.23498149	14.21639086	14.02942998	13.80390027	13.96768072
GAPDHP20	na	4.117750744	4.812338336	4.485494768	4.437188649	4.117750744	4.722687544	4.95451892	4.560960353	4.117750744	4.570977136	5.69165803	4.753551516	4.602594299	4.861982129	4.117750744	4.117750744	4.460194942	4.646291698	4.517822267	4.713817528	4.878653021	4.665345043	4.782834748	4.117750744	4.117750744	4.64774039	4.466709179	4.663477188	4.117750744	4.940698656
RP11-395N6.4	na	4.117750744	4.117750744	4.117750744	4.117750744	4.601570194	4.117750744	4.117750744	4.117750744	4.117750744	4.438886292	4.117750744	4.117750744	4.117750744	4.117750744	4.117750744	4.117750744	4.117750744	4.117750744	4.117750744	4.117750744	4.117750744	4.117750744	4.117750744	4.117750744	4.117750744	4.117750744	4.117750744	4.117750744	4.117750744	4.117750744
LRRC37A12P	na	4.117750744	4.117750744	4.117750744	4.117750744	4.117750744	4.421876435	4.437814377	4.117750744	4.117750744	4.117750744	4.117750744	4.117750744	4.117750744	4.117750744	4.117750744	4.817687488	4.117750744	4.726940155	4.117750744	4.117750744	4.117750744	4.117750744	4.117750744	4.117750744	4.117750744	4.117750744	4.466709179	4.117750744	4.591717718	4.117750744
RN7SL122P	na	4.117750744	4.117750744	4.117750744	4.117750744	4.117750744	4.117750744	4.117750744	4.117750744	4.117750744	4.117750744	4.117750744	4.486801244	4.117750744	4.117750744	4.117750744	4.117750744	4.117750744	4.117750744	4.117750744	4.117750744	4.117750744	4.117750744	4.117750744	4.117750744	4.117750744	4.117750744	4.117750744	4.117750744	4.117750744	4.117750744
RP1-27O5.3	na	6.89766492	6.724030829	6.887137794	7.292003504	7.817249403	7.147483418	7.381601936	7.55728372	7.267279786	7.143866129	7.265457804	7.297458962	7.41373631	6.907659273	7.449344129	7.13881532	7.781824706	7.426176049	7.55175023	8.055530626	7.412314451	7.658084797	7.265587427	7.040124054	7.54957493	7.432700821	7.54072268	7.661771145	8.16501418	7.633793105
ZBTB8B	na	8.108557619	7.965323149	8.018192354	8.073997068	8.050708033	8.054683581	8.078981463	7.916167731	7.833800797	7.8746139	8.069679786	7.800776409	7.790448288	8.173598467	7.822712149	8.276911798	8.01458698	7.571541808	7.71868621	7.994211394	7.919080303	7.757729077	7.800991274	7.735170139	7.619352756	7.939882112	7.841558789	7.766104644	7.68162128	7.831769562
ZBTB8A	na	8.922961563	8.922943786	8.777799048	8.945535388	9.525355182	8.813369477	9.045322549	9.17575417	9.020402018	8.959852171	9.099276179	8.909019274	9.195797384	8.734864049	9.188442947	9.030910901	9.480487421	9.321508855	8.84967653	9.550220915	9.196587937	9.335356307	8.973264749	8.901858524	9.28969203	9.180752632	9.160079206	9.132513511	9.598938633	9.30384355
ZBTB8OS	na	9.58273595	9.543213679	9.657886247	9.492951591	9.441913934	9.656672558	9.419159873	9.418066212	9.594626575	9.616426932	9.670768186	9.763792293	9.449817157	9.590888543	9.336809514	9.635787349	9.217606724	9.491813003	9.55937353	9.320666357	9.591905934	9.478830601	9.608638144	9.477863797	9.555644065	9.499424107	9.692458657	9.498051459	9.4272209	9.649864943
Y_RNA	na	4.680817354	4.467551015	4.931451083	4.952920768	4.708941685	4.722687544	4.75402236	4.879553244	4.437102478	4.95725617	4.117750744	4.63826341	4.46138961	4.994576085	4.494616193	5.015689423	4.117750744	4.726940155	4.681753505	4.605578899	4.602303996	4.565746261	4.859734671	4.468820673	4.789874855	4.117750744	4.810690177	4.434073879	4.931550203	4.940698656
RBBP4	na	13.36577514	13.38933614	13.33347569	13.30514383	13.07093715	13.22545563	13.2915413	13.35962439	13.26947341	13.18450443	13.20330557	13.21255811	13.17557041	13.33580696	13.27539503	13.22542088	13.18391197	13.13412463	13.32392845	13.20658972	13.16547543	13.0521324	13.35498354	13.28772299	13.27058052	13.32636025	13.3629362	13.26007036	13.1062038	13.37419375
SYNC	na	10.08610457	10.07757616	9.966779579	10.03811104	10.19552247	9.964696809	10.02589188	10.10599906	9.976258403	9.899599054	10.18514172	9.961918946	9.98466233	9.951878484	10.12597631	9.868049051	10.20016282	9.86075071	9.776141169	10.2806062	10.00396627	9.923313567	10.00917153	10.12694261	10.12562915	10.05518005	10.194116	10.08267557	10.15185833	10.36845369
RP11-114B7.6	na	4.805225967	4.467551015	4.485494768	4.117750744	4.117750744	4.54706049	4.669879153	4.117750744	4.437102478	4.117750744	4.698294709	4.849981219	4.46138961	4.117750744	4.117750744	4.524486013	4.600916489	4.646291698	4.517822267	4.117750744	4.461182898	4.435165111	4.694986252	4.722877485	4.117750744	4.117750744	4.466709179	4.117750744	4.453646052	4.117750744
[truncated: 63,184 more rows]
