# Supplementary material for: A new gene set identifies senescent cells and predicts senescence-associated pathways across tissues
Source: Nat Commun. 2022 Aug 16;13:4827. doi: 10.1038/s41467-022-32552-1 (PMC9381717; doi:10.1038/s41467-022-32552-1)
Supplement: Supplementary file 8 — Source Data [file 41467_2022_32552_MOESM8_ESM.zip › Source Data_08022022.xlsx]

## Sheet: Fig1a
Cohort A (GSE72815)				Cohort B (GSE141595)
sample_name		sample_name		sample_name		sample_name
young	age	old	age	young	age	old	age
s_1		s_11		SB10_young		SB2_old_veh
s_10		s_14		SB18_young		SB16_old_veh
s_13		s_17		SB22_young		SB17_old_veh
s_16		s_20		SB30_young		SB20_old_veh
s_19		s_23		SB32_young		SB26_old_veh
s_22		s_5		SB35_young		SB27_old_veh
s_25		s_8		SB39_young		SB33_old_veh
s_4		s_26		SB43_young		SB37_old_veh
s_7		s_29		SB45_young		SB42_old_veh
s_28		s_32		SB50_young		SB44_old_veh
s_31		s_35		SB53_young		SB48_old_veh
s_34		s_38		SB54_young		SB59_old_veh
s_37		s_41		SB62_young		SB64_old_veh
s_40		s_44		SB70_young		SB65_old_veh
s_43		s_47		SB71_young		SB66_old_veh
s_46		s_50
s_49		s_53		mean	30.93		68.73
s_52		s_56		stdev	3.96		4.77
s_58		s_59
	young		old
mean	30.26		73.05
stdev	5.24		6.41
For participant privacy protection, individual ages are not provided - only the composite means, SDs for young and old.

## Sheet: Fig1b
Cohort A	padj (log10)	Cohort B	padj (log10)
ERG1	2.5	STAT3	6.7
NFKB1	2.6	JUN	8.1
SP3	2.7	SP1	9.4
RELA	2.7	RELA	11
SIRT1	3.5	NFKB1	11

## Sheet: Fig1c
Cohort A								Cohort B
CDKN2A		CDKN1A		CCL2		IL6		CDKN2A		CDKN1A		CCL2		IL6
Young	Old	Young	Old	Young	Old	Young	Old	Young	Old	Young	Old	Young	Old	Young	Old
7.74681	7.86324	9.35504	9.64057	8.40341	8.69066	6.07333	6.37076	7.02414	7.40143	13.5852	13.6624	11.8522	11.578	10.8431	10.1391
7.44596	7.80018	9.45201	9.7549	8.16366	8.56361	6.31161	6.25624	7.06618	7.69495	12.9492	14.7432	10.4519	12.95	9.61859	11.4768
7.66226	7.63305	9.42481	10.0291	8.49816	8.85177	6.53116	6.6399	7.3715	7.29368	13.3027	15.2989	11.3234	13.0392	10.4465	11.3093
7.56221	7.71813	9.29605	9.51365	8.99165	9.12323	6.63651	6.54945	7.45717	7.85129	13.6486	14.0793	11.0526	11.9676	9.79045	11.3116
7.93981	7.80287	9.28533	9.70025	8.3588	9.05417	6.32413	6.41705	7.95034	7.48646	13.999	15.1503	12.1362	13.1864	10.2572	11.274
7.61144	8.05539	8.73939	10.3797	7.88816	10.044	6.39791	6.54301	7.5303	7.1931	13.208	14.3399	11.4008	12.6187	9.87353	10.9374
7.80676	7.64597	9.66171	9.30661	8.60979	9.02545	6.21119	6.32984	7.43318	7.63359	13.9429	14.8696	12.0163	12.2669	10.7471	10.8417
7.75521	7.78233	9.20016	9.87743	8.32701	10.5178	6.25152	6.50413	7.64389	7.27447	13.0601	13.8161	11.6211	11.4678	10.2342	9.81977
7.41294	7.88574	9.41902	9.37475	8.66113	8.55592	6.63111	6.3935	7.57212	8.27903	13.4209	14.2593	11.2611	12.3912	9.82411	10.8483
7.74274	7.68775	9.3388	9.89008	8.17738	9.56921	6.38578	6.33847	7.04182	7.79024	13.3614	14.5816	11.693	12.5465	10.1082	10.981
7.29339	7.11266	9.34131	9.56393	9.1142	9.04701	6.62262	6.45308	7.53555	7.28536	13.8572	14.0871	11.9553	12.1746	10.7252	10.0948
7.58205	7.72848	9.26147	9.28795	8.71216	9.20862	6.49392	6.42647	7.44818	7.69193	13.3215	14.3545	11.4239	12.3296	10.0091	10.7419
7.39028	7.91754	9.2446	10.0524	8.12972	9.2165	6.37149	6.53863	7.90271	7.7661	14.0237	14.5995	11.4336	12.9678	10.5764	10.9484
8.16119	8.30564	9.67546	10.0867	9.01737	9.15439	6.42721	6.6121	7.57667	7.47299	12.9092	15.2834	10.8898	13.5064	9.95188	11.9604
7.6246	8.18781	9.86886	10.103	9.73891	9.17183	6.53866	6.16142	6.9686	7.69613	14.0588	13.9254	11.7085	11.8742	10.1012	10.0403
8.0125	7.9001	9.68655	9.48069	8.60881	9.33971	6.07671	6.65239		unpaired t-test		unpaired t-test		unpaired t-test		unpaired t-test
7.70468	7.72093	9.27407	9.73116	8.20258	8.8097	6.58834	6.31643		p=0.1658		p<0.0001		p<0.0001		p=0.0017
7.67114	8.02849	9.29373	9.89986	9.10781	9.96337	6.19314	6.36546
7.86997	7.78997	9.12488	9.81001	8.56381	9.18105	6.76065	6.44639
	unpaired t-test		unpaired t-test		Kolmogorov-Smirnov test		unpaired t-test
	p=0.0834		p<0.0001		p=0.0034		p=0.6391

## Sheet: Fig1d
left side	please see GSE72815 for the raw counts in the left side and the RNA-seq notebook
right side	please see GSE141595 for the raw counts in the left side and the RNA-seq notebook

## Sheet: Fig1e
Cytoscape, please see methods

## Sheet: Fig1f
Cytoscape, please see methods

## Sheet: Fig1g
left side	please see GSE72815 for the raw counts in the left side and the RNA-seq notebook
right side	please see GSE141595 for the raw counts in the left side and the RNA-seq notebook

## Sheet: Fig2a-d
a	please see GSE145265 for the raw counts in the left side and the RNA-seq notebook
b	please see GSE128770 for the raw counts in the left side and the RNA-seq notebook
c	please see GSE94832 for the raw counts in the left side and the RNA-seq notebook
d	please see GSE149590 for the raw counts in the left side and the RNA-seq notebook

## Sheet: Fig3
a	please see doi:10.5061/dryad.j0zpc86gv or GSE199493 for the raw counts in the left side and the RNA-seq notebook
b	please see doi:10.5061/dryad.j0zpc86gv or GSE199493 for the raw counts in the left side and the RNA-seq notebook
c	please see RNA-seq notebook
d	please see PMID 31542391 and please see https://datadryad.org/stash/share/YdD6C2ZFDgSizXehPR0qqPy4io7oRQJMGRlrPuij9WU
e	please see https://datadryad.org/stash/share/YdD6C2ZFDgSizXehPR0qqPy4io7oRQJMGRlrPuij9WU for the raw counts

## Sheet: Fig4
a	please see notebook "Supplementary Code 3"	GSE120221
b	please see notebook "Supplementary Code 3"	GSE120221
c	please see notebook "Supplementary Code 3"	GSE120221
d	please see notebook "Supplementary Code 3"	GSE120221
e	please see notebook "Supplementary Code 3"	GSE120221
f	please see notebook "Supplementary Code 3"	GSE120221
g	please see notebook "Supplementary Code 3"	GSE120221
h	please see notebook "Supplementary Code 3"	GSE120221

[truncated: 18 more sheets: Fig.5, Fig.6, Suppl_fig1, Suppl_fig2a, Sheet1, Suppl_fig2b, Suppl_fig2c, Suppl_fig2d, Suppl_fig2e, Suppl_fig2f, Suppl_fig3, Suppl_fig4, Suppl_fig5, Suppl_fig6, Suppl_fig7, Suppl_fig8, Suppl_fig9, Suppl_fig10]
